# Supplementary material for: Genome Sequencing and Carbohydrate-Active Enzyme (CAZyme) Repertoire of the White Rot Fungus Flammulina elastica
Source: Int J Mol Sci. 2018 Aug 13;19(8):2379. doi: 10.3390/ijms19082379 (PMC6121412; doi:10.3390/ijms19082379)
Supplement: Supplementary file 1 [file ijms-19-02379-s001.zip]

Archive with 2 entries (2 files):
- Supplementary Materials (Table S1_S15).xlsx
- Figure S1.eps
