# Supplementary material for: Genome Sequencing and Carbohydrate-Active Enzyme (CAZyme) Repertoire of the White Rot Fungus Flammulina elastica
Source: Int J Mol Sci. 2018 Aug 13;19(8):2379. doi: 10.3390/ijms19082379 (PMC6121412; doi:10.3390/ijms19082379)
Supplement: Supplementary file 1 [file ijms-19-02379-s001.zip › Supplementary Materials (Table S1_S15).xlsx]

## Sheet: Table S1
Table S1. Gene prediction and annotation of Flammulina elastica.
AUGUSTUS gene prediction								BLASTP search (NCBI NR)
gene ID	feature	start	end	score	strand	frame		Target	Percent identity	Alignment length	Number of mismatches	Number of gap opens.	Start position in query	End position in query	Start position in target	End position in target	E-value	Bit score	description
g1	gene	537	1232	0.71	+	.		EEB88909.1	60.17	231	89	2	3	230	386	616	3e-93	298	hypothetical protein MPER_13063 [Moniliophthora perniciosa FA553]
g2	gene	27	1235	0.27	-	.
g3	gene	239	1119	0.14	+	.
g4	gene	137	1062	0.47	+	.		GAT48677.1	30.26	304	185	7	2	288	5	298	9e-34	141	predicted protein [Mycena chlorophos]
g5	gene	58	677	0.53	-	.		OBZ70383.1	78.99	138	28	1	1	137	38	175	5e-74	238	Chitin synthase 6 [Grifola frondosa]
g6	gene	4	1080	0.27	-	.		KIY70030.1	27.55	294	185	9	9	287	78	358	3e-17	93.2	hypothetical protein CYLTODRAFT_442250 [Cylindrobasidium torrendii FP15055 ss-10]
g7	gene	1107	1466	0.19	-	.
g8	gene	2548	3742	0.88	+	.		KIY73009.1	62	200	76	0	148	347	3	202	9e-74	240	hypothetical protein CYLTODRAFT_318169, partial [Cylindrobasidium torrendii FP15055 ss-10]
g9	gene	25	804	0.72	-	.		GAW07604.1	45.83	216	102	5	1	205	1	212	4e-53	184	esterase lipase thioesterase family protein [Lentinula edodes]
g10	gene	357	1000	0.57	-	.
g11	gene	423	3273	0.01	+	.		KIY63090.1	61.22	343	126	3	317	656	6	344	4e-141	428	NAD(P)-binding protein [Cylindrobasidium torrendii FP15055 ss-10]
g12	gene	3504	5165	0.08	+	.		KIY63090.1	60	360	124	3	67	425	2	342	8e-146	432	NAD(P)-binding protein [Cylindrobasidium torrendii FP15055 ss-10]
g13	gene	5231	6453	0.76	-	.		KTB44978.1	46.64	298	148	5	6	295	20	314	1e-85	272	hypothetical protein WG66_2439 [Moniliophthora roreri]
g14	gene	7406	8413	0.97	+	.		KIY72371.1	54.36	344	135	8	1	334	1	332	3e-106	327	hypothetical protein CYLTODRAFT_434766 [Cylindrobasidium torrendii FP15055 ss-10]
g15	gene	10623	12388	0.43	+	.		KYQ44951.1	57.33	525	203	10	1	515	1	514	0	561	G2/mitotic-specific cyclin cdc13 [Hypsizygus marmoreus]
g16	gene	12890	15550	0.26	+	.		KIY72364.1	87.29	598	75	1	1	598	1	597	0	1080	peroxisomal hydratase-dehydrogenase-epimerase [Cylindrobasidium torrendii FP15055 ss-10]
g17	gene	15865	17127	0.53	+	.		KIY72358.1	76.32	304	72	0	1	304	1	304	9e-174	496	hydroxysteroid dehydrogenase [Cylindrobasidium torrendii FP15055 ss-10]
g18	gene	1846	2301	0.2	+	.
g19	gene	4216	4535	0.76	-	.		KIY70670.1	85.51	69	10	0	1	69	848	916	8e-32	127	ARM repeat-containing protein [Cylindrobasidium torrendii FP15055 ss-10]
g20	gene	27	528	0.57	+	.		KIY69885.1	55.94	143	49	4	6	134	7	149	6e-38	145	Phosphodiest-domain-containing protein [Cylindrobasidium torrendii FP15055 ss-10]
g21	gene	752	2413	0.05	-	.		XP_008039405.1	54.97	382	165	4	2	380	15	392	1e-144	433	S-adenosyl-L-methionine-dependent methyltransferase [Trametes versicolor FP-101664 SS1]
g22	gene	3094	4699	0.12	+	.		KDQ22261.1	33.33	180	97	3	4	178	6	167	8e-18	92.4	hypothetical protein PLEOSDRAFT_1109381 [Pleurotus ostreatus PC15]
g23	gene	4771	6367	0.87	-	.		KEP49129.1	50.95	422	190	9	1	406	1	421	4e-132	399	aromatic peroxygenase [Rhizoctonia solani 123E]
g24	gene	7541	9960	0.38	+	.		KIY72788.1	54.63	562	227	4	22	575	2	543	0	612	carotenoid ester lipase precursor [Cylindrobasidium torrendii FP15055 ss-10]
g25	gene	10100	11740	0.69	-	.		KZV90495.1	29.66	290	152	7	187	476	101	338	3e-30	131	peptidyl-Lys metalloendopeptidase [Exidia glandulosa HHB12029]
g26	gene	12853	13254	0.38	+	.		KIY72626.1	50	90	42	1	45	131	198	287	3e-17	88.2	GMC oxidoreductase [Cylindrobasidium torrendii FP15055 ss-10]
g27	gene	14464	15717	0.12	-	.		XP_007353116.1	27.99	268	147	9	88	331	92	337	6e-18	92.8	deuterolysin M35 metalloprotease [Auricularia subglabra TFB-10046 SS5]
g28	gene	1128	2093	0.98	-	.		KDR83153.1	39.81	108	63	1	203	310	692	797	4e-16	89.7	hypothetical protein GALMADRAFT_134648 [Galerina marginata CBS 339.88]
g29	gene	247	4194	0.72	-	.		KIY61974.1	39.04	1122	620	21	47	1148	20	1097	0	764	hypothetical protein CYLTODRAFT_459387 [Cylindrobasidium torrendii FP15055 ss-10]
g30	gene	4989	5774	0.81	-	.
g31	gene	6040	6732	0.56	-	.		KIY61893.1	31.78	107	69	2	87	189	68	174	3e-06	55.5	hypothetical protein CYLTODRAFT_494985 [Cylindrobasidium torrendii FP15055 ss-10]
g32	gene	6909	7536	0.78	-	.		KIY61959.1	29.38	177	112	4	1	166	1	175	5e-11	68.9	hypothetical protein CYLTODRAFT_494955 [Cylindrobasidium torrendii FP15055 ss-10]
g33	gene	7914	8848	0.42	-	.		KIY61958.1	34.34	198	120	3	59	250	74	267	1e-19	95.9	hypothetical protein CYLTODRAFT_459408 [Cylindrobasidium torrendii FP15055 ss-10]
g34	gene	8934	9541	0.48	-	.		KIY61980.1	43.26	141	75	3	11	147	73	212	8e-25	106	hypothetical protein CYLTODRAFT_459393 [Cylindrobasidium torrendii FP15055 ss-10]
g35	gene	9875	11280	0.55	+	.		KIY61956.1	35.81	377	214	9	31	380	71	446	6e-58	214	hypothetical protein CYLTODRAFT_415075 [Cylindrobasidium torrendii FP15055 ss-10]
g36	gene	545	3551	0.2	-	.		KYQ42533.1	41.22	621	304	8	1	621	341	900	3e-157	494	putative AC transposase [Hypsizygus marmoreus]
g37	gene	537	943	0.53	-	.		BAA13612.1	52.13	94	39	1	1	94	1	88	3e-20	90.9	FVFD16 [Flammulina velutipes]
g38	gene	1143	2240	0.07	-	.		KIY70449.1	71.43	91	26	0	15	105	212	302	4e-37	147	hypothetical protein CYLTODRAFT_442010 [Cylindrobasidium torrendii FP15055 ss-10]
g39	gene	2004	3026	0.34	-	.		KIY68003.1	63.32	289	106	0	2	290	4	292	1e-131	388	Aldo/keto reductase [Cylindrobasidium torrendii FP15055 ss-10]
g40	gene	3721	4943	0.11	-	.		KIM87188.1	37.55	237	112	8	24	228	23	255	1e-26	117	hypothetical protein PILCRDRAFT_815663 [Piloderma croceum F 1598]
g41	gene	6253	6732	0.4	-	.
g42	gene	7067	9076	0.56	-	.		KIY72067.1	94	533	32	0	6	538	3	535	0	1029	T-complex protein 1 [Cylindrobasidium torrendii FP15055 ss-10]
g43	gene	9175	10859	0.65	+	.		KIY72066.1	74.44	446	100	7	1	443	1	435	0	647	UFD1-domain-containing protein [Cylindrobasidium torrendii FP15055 ss-10]
g44	gene	11121	12395	0.75	-	.		KIY72060.1	87.6	371	29	1	2	372	3	356	0	681	glutamine synthetase [Cylindrobasidium torrendii FP15055 ss-10]
g45	gene	13089	13777	0.78	-	.		OSX60263.1	93.48	138	9	0	1	138	1	138	2e-88	267	hypothetical protein POSPLADRAFT_1148335 [Postia placenta MAD-698-R-SB12]
g46	gene	13863	15872	0.4	+	.		KIY72059.1	73.9	502	111	3	58	558	2	484	0	776	N-myristoyl transferase [Cylindrobasidium torrendii FP15055 ss-10]
g47	gene	15941	17312	0.61	-	.		KIY72061.1	60.94	425	139	5	6	408	5	424	4e-178	516	DNA glycosylase [Cylindrobasidium torrendii FP15055 ss-10]
g48	gene	17366	20542	0.2	+	.		KIY72062.1	70.27	656	162	12	1	653	1	626	0	859	NPR2-domain-containing protein [Cylindrobasidium torrendii FP15055 ss-10]
g49	gene	20865	24433	0.04	-	.		KIY72120.1	70.56	951	239	10	1	914	1	947	0	1367	Utp21-domain-containing protein [Cylindrobasidium torrendii FP15055 ss-10]
g50	gene	24529	25446	0.78	+	.		KYQ36263.1	56.81	257	90	6	19	257	35	288	4e-93	289	Signal recognition particle receptor subunit beta [Hypsizygus marmoreus]
g51	gene	26028	27665	0.39	-	.		KIY72064.1	85.98	428	60	0	1	428	39	466	0	775	hypothetical protein CYLTODRAFT_418243 [Cylindrobasidium torrendii FP15055 ss-10]
g52	gene	27765	29111	0.36	+	.		KDQ26240.1	39.31	346	136	9	24	302	38	376	5e-62	214	hypothetical protein PLEOSDRAFT_1058277, partial [Pleurotus ostreatus PC15]
g53	gene	29282	34076	0.1	+	.		KIY63682.1	44.77	1385	719	14	1	1384	1	1340	0	1169	hypothetical protein CYLTODRAFT_381897 [Cylindrobasidium torrendii FP15055 ss-10]
g54	gene	34298	36192	0.83	-	.		KIY63058.1	80.89	518	95	3	1	516	1	516	0	885	serine carboxypeptidase [Cylindrobasidium torrendii FP15055 ss-10]
g55	gene	36639	37867	0.87	+	.		KIY72230.1	58.33	360	141	6	1	357	1	354	3e-131	392	putative isomerase YbhE [Cylindrobasidium torrendii FP15055 ss-10]
g56	gene	38000	40309	0.39	-	.		KIY63055.1	84.02	607	96	1	5	610	56	662	0	1067	iron-sulfur clusters transporter ATM1 [Cylindrobasidium torrendii FP15055 ss-10]
g57	gene	40439	42055	0.29	+	.		KIY63054.1	70.65	368	105	2	35	400	22	388	0	523	alpha/beta-hydrolase [Cylindrobasidium torrendii FP15055 ss-10]
g58	gene	42130	44135	0.25	-	.		KIY63053.1	67.3	471	143	4	53	515	1	468	0	666	guanine deaminase [Cylindrobasidium torrendii FP15055 ss-10]
g59	gene	45828	46529	0.82	+	.		KYQ36126.1	44.22	251	95	8	2	215	3	245	2e-44	160	hypothetical protein Hypma_09863 [Hypsizygus marmoreus]
g60	gene	47229	49870	0.4	-	.		CDO73545.1	69.45	455	111	5	1	427	1	455	0	637	hypothetical protein BN946_scf185014.g15 [Trametes cinnabarina]
g61	gene	50652	51577	0.44	+	.		KIY63051.1	65.94	229	77	1	1	229	1	228	3e-105	317	hypothetical protein CYLTODRAFT_433121 [Cylindrobasidium torrendii FP15055 ss-10]
g62	gene	51660	53798	0.09	-	.		KIY63056.1	76.02	488	96	5	1	476	1	479	0	772	glutamine synthetase/guanido kinase [Cylindrobasidium torrendii FP15055 ss-10]
g63	gene	53900	55194	0.13	+	.		KIY63057.1	52.57	331	135	4	3	313	1	329	4e-119	359	WD40 repeat-like protein [Cylindrobasidium torrendii FP15055 ss-10]
g64	gene	55416	56668	0.61	-	.		KIY65297.1	75.19	395	79	5	4	381	3	395	0	571	translation initiation factor eIF4e [Cylindrobasidium torrendii FP15055 ss-10]
g65	gene	56933	61970	0.12	+	.		KIY65285.1	68.88	1054	269	17	304	1318	1	1034	0	1422	hypothetical protein CYLTODRAFT_357070 [Cylindrobasidium torrendii FP15055 ss-10]
g66	gene	7	6888	0.1	-	.		OOO14893.1	32.73	993	591	20	18	951	20	994	5e-157	512	cytochrome P450 [Aspergillus oryzae]
g67	gene	7852	9763	0.2	-	.		KIY72730.1	44.83	484	262	3	17	497	13	494	4e-137	418	cytochrome P450 [Cylindrobasidium torrendii FP15055 ss-10]
g68	gene	11670	12433	0.06	-	.
g69	gene	12624	13919	0.09	+	.		KIP03013.1	56.67	90	38	1	245	334	36	124	7e-25	109	hypothetical protein PHLGIDRAFT_121965 [Phlebiopsis gigantea 11061_1 CR5-6]
g70	gene	13925	15274	0.92	-	.		OCK90512.1	45.36	463	224	9	1	439	1	458	1e-125	385	Isochorismatase hydrolase [Cenococcum geophilum 1.58]
g71	gene	15472	17468	0.36	-	.		XP_007399742.1	54.64	593	225	8	6	555	2	593	0	629	hypothetical protein PHACADRAFT_262375 [Phanerochaete carnosa HHB-10118-sp]
g72	gene	19677	21171	0.69	+	.		KIY70694.1	68.85	443	125	5	2	443	6	436	0	533	hypothetical protein CYLTODRAFT_441791 [Cylindrobasidium torrendii FP15055 ss-10]
g73	gene	21410	23097	0.24	-	.		KIY70699.1	65.09	424	117	3	1	398	1	419	0	544	glycoside hydrolase family 28 protein [Cylindrobasidium torrendii FP15055 ss-10]
g74	gene	23819	28265	0.02	+	.		KTB34611.1	33.49	1057	594	27	36	1014	26	1051	8e-161	515	hypothetical protein WG66_12818 [Moniliophthora roreri]
g75	gene	28688	31618	0.2	-	.		KIY72139.1	46.89	708	354	8	34	725	14	715	0	635	hypothetical protein CYLTODRAFT_486540 [Cylindrobasidium torrendii FP15055 ss-10]
g76	gene	1246	2274	0.54	-	.		KIY67447.1	79.2	274	57	0	1	274	1	274	3e-159	457	ubiquinol-cytochrome c r [Cylindrobasidium torrendii FP15055 ss-10]
g77	gene	3017	5133	0.08	+	.		XP_007852725.1	61.52	486	147	4	3	471	7	469	0	585	mfs [Moniliophthora roreri MCA 2997]
g78	gene	5287	8013	0.13	-	.		XP_007846880.1	62.52	643	174	9	76	652	3	644	0	760	glycerol-3-phosphate o-acyltransferase [Moniliophthora roreri MCA 2997]
g79	gene	8858	9994	0.22	+	.		XP_001830158.2	38.52	122	57	3	222	326	270	390	2e-09	68.9	hypothetical protein CC1G_09318 [Coprinopsis cinerea okayama7#130]
g80	gene	10819	13342	0.49	-	.		KIY69850.1	47.17	636	274	11	60	671	160	757	2e-171	526	hypothetical protein CYLTODRAFT_420291 [Cylindrobasidium torrendii FP15055 ss-10]
g81	gene	831	1055	0.68	-	.
g82	gene	1380	2236	0.18	-	.		XP_001878677.1	42.29	253	129	4	2	248	75	316	8e-54	191	predicted protein [Laccaria bicolor S238N-H82]
g83	gene	3128	7908	0.01	-	.		XP_001889639.1	36.97	376	212	9	536	899	62	424	1e-60	227	predicted protein [Laccaria bicolor S238N-H82]
g84	gene	8016	9043	0.07	-	.		KIY67952.1	57.66	222	72	4	6	206	4	224	1e-73	234	hypothetical protein CYLTODRAFT_396191 [Cylindrobasidium torrendii FP15055 ss-10]
g85	gene	9714	11406	0.13	+	.		XP_001880626.1	73.2	250	60	3	3	250	5	249	2e-128	382	predicted protein [Laccaria bicolor S238N-H82]
g86	gene	11508	17120	0.02	-	.		KIY73114.1	69.34	1458	382	13	1	1407	20	1463	0	1982	P-loop containing nucleoside triphosphate hydrolase protein [Cylindrobasidium torrendii FP15055 ss-10]
g87	gene	17698	20370	0.39	+	.		XP_003036120.1	55.61	829	287	12	8	805	11	789	0	904	hypothetical protein SCHCODRAFT_256202 [Schizophyllum commune H4-8]
g88	gene	20506	21111	0.76	-	.		KIM40077.1	83.11	148	5	2	1	148	1	128	2e-75	233	hypothetical protein M413DRAFT_446232 [Hebeloma cylindrosporum h7]
g89	gene	21323	26435	0.07	-	.		KIY73112.1	73.3	914	205	12	464	1360	32	923	0	1313	hypothetical protein CYLTODRAFT_417357 [Cylindrobasidium torrendii FP15055 ss-10]
g90	gene	149	1159	1	+	.		KIY71329.1	42.73	227	62	5	146	336	184	378	2e-33	138	hypothetical protein CYLTODRAFT_441410 [Cylindrobasidium torrendii FP15055 ss-10]
g91	gene	165	877	0.92	+	.		KIM72526.1	30.26	228	146	7	1	218	28	252	5e-09	65.9	hypothetical protein PILCRDRAFT_16057, partial [Piloderma croceum F 1598]
g92	gene	1932	3264	0.94	-	.		KIY62654.1	28.3	311	188	12	44	341	65	353	4e-18	96.3	hypothetical protein CYLTODRAFT_494482 [Cylindrobasidium torrendii FP15055 ss-10]
g93	gene	3446	4513	0.85	+	.		KIY68926.1	31.54	260	168	3	28	285	30	281	3e-25	114	hypothetical protein CYLTODRAFT_489346 [Cylindrobasidium torrendii FP15055 ss-10]
g94	gene	398	928	0.41	+	.
g95	gene	167	3570	0.24	+	.		KJA12804.1	33.62	345	222	3	37	375	38	381	3e-60	220	hypothetical protein HYPSUDRAFT_152241 [Hypholoma sublateritium FD-334 SS-4]
g96	gene	257	5514	0.06	-	.		KIY61974.1	39.26	1113	611	19	338	1432	11	1076	0	763	hypothetical protein CYLTODRAFT_459387 [Cylindrobasidium torrendii FP15055 ss-10]
g97	gene	5722	9391	0.03	-	.		KIY61958.1	35.53	197	116	4	219	407	74	267	2e-19	100	hypothetical protein CYLTODRAFT_459408 [Cylindrobasidium torrendii FP15055 ss-10]
g98	gene	9610	12194	0.68	+	.		KIY61956.1	30.9	398	237	13	13	377	54	446	2e-39	168	hypothetical protein CYLTODRAFT_415075 [Cylindrobasidium torrendii FP15055 ss-10]
g99	gene	76	1415	0.52	+	.		CDO68762.1	55.06	425	187	3	1	422	1058	1481	1e-153	486	hypothetical protein BN946_scf184989.g28 [Trametes cinnabarina]
g100	gene	71	1424	0.05	+	.		XP_001834730.2	48.84	43	21	1	309	351	1075	1116	2e-05	57.8	hypothetical protein CC1G_05867 [Coprinopsis cinerea okayama7#130]
g101	gene	1277	3625	0.83	+	.		KIY70716.1	45.62	377	193	9	7	375	9	381	2e-85	286	hypothetical protein CYLTODRAFT_172094 [Cylindrobasidium torrendii FP15055 ss-10]
g102	gene	3667	4497	0.22	+	.
g103	gene	175	594	0.8	+	.
g104	gene	124	864	0.29	-	.
g105	gene	76	723	0.95	-	.		EMD41991.1	52.68	112	38	1	22	118	24	135	3e-22	99.4	hypothetical protein CERSUDRAFT_110533 [Gelatoporia subvermispora B]
g106	gene	959	1825	0.6	+	.		XP_007379034.1	81.33	241	31	1	1	241	1	227	8e-137	397	ribulose-5-phosphate 3-epimerase [Punctularia strigosozonata HHB-11173 SS5]
g107	gene	5362	6947	0.73	+	.		KIY65383.1	26.8	444	288	16	46	472	1	424	5e-17	94.7	hypothetical protein CYLTODRAFT_66007 [Cylindrobasidium torrendii FP15055 ss-10]
g108	gene	7294	8809	0.88	-	.		KIY65383.1	27.03	455	277	18	46	476	1	424	1e-18	99.4	hypothetical protein CYLTODRAFT_66007 [Cylindrobasidium torrendii FP15055 ss-10]
g109	gene	9069	9848	0.14	+	.		KPA17488.1	25	116	80	2	62	175	23	133	0.0003	51.6	hypothetical protein MHK_002288 [Candidatus Magnetomorum sp. HK-1]
g110	gene	9930	11389	0.48	-	.		XP_007842783.1	85.05	321	44	1	1	317	1	321	0	580	glutamine amidotransferase [Moniliophthora roreri MCA 2997]
g111	gene	11526	16297	0.02	+	.		KIY71002.1	64.94	927	300	8	1	907	1	922	0	1266	ARM repeat-containing protein [Cylindrobasidium torrendii FP15055 ss-10]
g112	gene	16356	16972	0.73	-	.		KIY64224.1	70.83	168	44	1	1	168	1	163	1e-76	238	molybdenum cofactor synthesis 2 [Cylindrobasidium torrendii FP15055 ss-10]
g113	gene	17019	19979	0.28	+	.		KIY64223.1	59.64	778	252	18	16	762	5	751	0	838	hypothetical protein CYLTODRAFT_425424 [Cylindrobasidium torrendii FP15055 ss-10]
g114	gene	20010	26743	0.02	-	.		OJT04732.1	67.92	1013	261	11	669	1669	1	961	0	1354	ADP,ATP carrier protein [Trametes pubescens]
g115	gene	26860	27725	0.5	+	.		XP_007298107.1	79.46	185	38	0	3	187	7	191	7e-106	315	nuclear movement protein nudC [Stereum hirsutum FP-91666 SS1]
g116	gene	29697	31542	0.87	+	.		KIY63303.1	76.85	527	120	2	9	533	25	551	0	838	cytochrome P450 monooxygenase [Cylindrobasidium torrendii FP15055 ss-10]
g117	gene	31978	32999	1	-	.		XP_007842785.1	79.72	286	58	0	1	286	1	286	4e-167	478	vesicular-fusion protein sec17 [Moniliophthora roreri MCA 2997]
g118	gene	33128	35030	0.49	+	.		XP_007842784.1	77.45	550	124	0	2	551	3	552	0	906	phosphoacetylglucosamine mutase [Moniliophthora roreri MCA 2997]
g119	gene	35177	36000	0.62	-	.		KIY65137.1	53.04	181	78	4	1	180	1	175	5e-49	170	hypothetical protein CYLTODRAFT_492565 [Cylindrobasidium torrendii FP15055 ss-10]
g120	gene	36647	38475	0.5	+	.		XP_007312847.1	88.05	435	48	2	1	433	1	433	0	805	hypothetical protein SERLADRAFT_376364 [Serpula lacrymans var. lacrymans S7.9]
g121	gene	38631	40478	0.26	-	.		KIK70890.1	70.72	304	87	1	7	308	4	307	1e-161	473	hypothetical protein GYMLUDRAFT_210494 [Gymnopus luxurians FD-317 M1]
g122	gene	40812	46676	0.22	+	.		KYQ45283.1	49.89	1369	510	43	308	1551	137	1454	0	1068	MAP kinase kinase kinase mkh1 [Hypsizygus marmoreus]
g123	gene	46954	49410	0.47	+	.		XP_007853435.1	52.13	493	210	10	17	500	14	489	5e-157	471	iq calmodulin-binding motif protein [Moniliophthora roreri MCA 2997]
g124	gene	49501	51556	0.15	-	.		KIY62902.1	70	520	108	11	15	511	8	502	0	706	rhomboid-domain-containing protein [Cylindrobasidium torrendii FP15055 ss-10]
g125	gene	51815	52324	0.64	+	.		KIY71136.1	75.23	109	27	0	6	114	4	112	3e-52	172	hypothetical protein CYLTODRAFT_419139 [Cylindrobasidium torrendii FP15055 ss-10]
g126	gene	52440	55475	0.76	-	.		KIY65141.1	71.44	879	223	11	14	875	13	880	0	1164	hypothetical protein CYLTODRAFT_424618 [Cylindrobasidium torrendii FP15055 ss-10]
g127	gene	56620	57657	0.99	+	.		KIY65139.1	59.52	210	84	1	95	304	98	306	2e-87	277	hypothetical protein CYLTODRAFT_424616 [Cylindrobasidium torrendii FP15055 ss-10]
g128	gene	57684	58438	0.48	-	.		KYQ45758.1	67.38	233	60	3	1	218	1	232	2e-85	265	hypothetical protein Hypma_00458 [Hypsizygus marmoreus]
g129	gene	58549	61299	0.44	+	.		KIY62901.1	68.54	855	239	6	3	848	4	837	0	1182	Cas1p-domain-containing protein [Cylindrobasidium torrendii FP15055 ss-10]
g130	gene	62145	65552	0.1	+	.		KIY65135.1	57.46	409	144	6	1	394	1	394	2e-147	457	hypothetical protein CYLTODRAFT_379887 [Cylindrobasidium torrendii FP15055 ss-10]
g131	gene	67455	68450	0.41	+	.		KIY65132.1	78.01	191	40	1	1	189	1	191	5e-106	315	hypothetical protein CYLTODRAFT_492561 [Cylindrobasidium torrendii FP15055 ss-10]
g132	gene	69015	70637	0.19	-	.		KIY65131.1	79.84	243	47	1	99	341	1	241	5e-138	405	mitochondrial carrier [Cylindrobasidium torrendii FP15055 ss-10]
g133	gene	70755	71808	0.29	+	.		KIY65130.1	60.07	283	103	3	6	279	2	283	2e-123	367	hypothetical protein CYLTODRAFT_492558 [Cylindrobasidium torrendii FP15055 ss-10]
g134	gene	72054	76995	0.35	-	.		KIY65128.1	63.62	1336	416	18	1	1290	1	1312	0	1700	nucleoporin [Cylindrobasidium torrendii FP15055 ss-10]
g135	gene	77312	79369	0.48	+	.		KIY65126.1	74.91	279	67	3	64	340	1	278	2e-143	429	kinase-like protein, partial [Cylindrobasidium torrendii FP15055 ss-10]
g136	gene	79746	81994	0.64	-	.		GAW06092.1	83.33	534	87	2	95	626	172	705	0	972	NADPH oxidase isoform 1 [Lentinula edodes]
g137	gene	82115	82935	0.67	-	.		KJA29407.1	90.24	205	19	1	2	205	3	207	3e-130	378	hypothetical protein HYPSUDRAFT_32859 [Hypholoma sublateritium FD-334 SS-4]
g138	gene	83079	85828	0.32	+	.		KIY64206.1	73.81	779	191	7	1	777	1	768	0	1144	TFIID and SAGA subunit [Cylindrobasidium torrendii FP15055 ss-10]
g139	gene	86175	89450	0.08	-	.		KIY69661.1	30.6	487	308	10	361	826	6	483	2e-58	219	hypothetical protein CYLTODRAFT_221520 [Cylindrobasidium torrendii FP15055 ss-10]
g140	gene	89669	90557	0.45	+	.		KIY64207.1	59.26	216	67	6	2	205	7	213	8e-64	209	hypothetical protein CYLTODRAFT_493291 [Cylindrobasidium torrendii FP15055 ss-10]
g141	gene	523	2554	0.16	+	.		KIY69900.1	38.81	536	267	19	1	515	1	496	1e-95	313	hypothetical protein CYLTODRAFT_488502 [Cylindrobasidium torrendii FP15055 ss-10]
g142	gene	3280	4032	0.61	-	.		KIY72118.1	45.02	211	101	4	19	214	9	219	6e-51	176	histidine-phosphotransfer domain HPT domain-containing protein [Cylindrobasidium torrendii FP15055 ss-10]
g143	gene	4625	5418	0.19	+	.		OKY65877.1	36.94	111	45	5	6	98	852	955	4e-06	57	Ribonuclease H1 [Phlebia centrifuga]
g144	gene	5878	7760	0.54	-	.		KIJ92429.1	58.61	302	98	7	1	275	1	302	5e-104	329	hypothetical protein K443DRAFT_435792 [Laccaria amethystina LaAM-08-1]
g145	gene	8659	12466	0.6	+	.		KXN81346.1	96.23	477	18	0	571	1047	1	477	0	954	Protein transport protein SEC61 subunit alpha [Leucoagaricus sp. SymC.cos]
g146	gene	13081	15778	0.08	+	.		KIK44089.1	50.87	686	249	16	1	652	1	632	0	620	hypothetical protein CY34DRAFT_80625 [Suillus luteus UH-Slu-Lm8-n1]
g147	gene	24	3232	0.39	+	.		KIY64425.1	72.53	415	103	4	446	854	1	410	0	644	alpha/beta-hydrolase [Cylindrobasidium torrendii FP15055 ss-10]
g148	gene	5491	7168	0.32	+	.		KIY71786.1	36.19	561	248	19	3	525	5	493	5e-61	221	hypothetical protein CYLTODRAFT_97509 [Cylindrobasidium torrendii FP15055 ss-10]
g149	gene	7774	10574	0.33	-	.		XP_001880715.1	86.05	774	99	3	1	765	1	774	0	1396	alpha,alpha-trehalase-neutral trehalase [Laccaria bicolor S238N-H82]
g150	gene	11349	12303	0.82	-	.		KII85109.1	97.14	245	7	0	1	245	1	245	4e-174	492	hypothetical protein PLICRDRAFT_126490 [Plicaturopsis crispa FD-325 SS-3]
g151	gene	12488	13952	0.43	+	.		KIY71178.1	58.03	386	155	5	23	402	10	394	5e-159	466	DUF185-domain-containing protein [Cylindrobasidium torrendii FP15055 ss-10]
g152	gene	157	1359	0.28	+	.		KIJ17498.1	44.86	321	166	4	2	314	55	372	7e-80	266	hypothetical protein PAXINDRAFT_110880 [Paxillus involutus ATCC 200175]
g153	gene	563	2183	0.04	+	.		KDR85756.1	42.16	306	133	3	5	289	3	285	7e-69	229	hypothetical protein GALMADRAFT_234820 [Galerina marginata CBS 339.88]
g154	gene	335	604	0.67	+	.
g155	gene	667	3113	0.22	+	.		KIY66006.1	70.1	291	85	2	207	496	16	305	2e-142	425	carbohydrate esterase family 16 protein [Cylindrobasidium torrendii FP15055 ss-10]
g156	gene	3220	5639	0.72	-	.		KIY66007.1	66.86	682	224	2	7	686	5	686	0	958	hypothetical protein CYLTODRAFT_423832 [Cylindrobasidium torrendii FP15055 ss-10]
g157	gene	8210	9703	0.46	-	.		KIK59807.1	30.13	458	216	20	6	372	7	451	1e-16	93.2	hypothetical protein GYMLUDRAFT_261803 [Gymnopus luxurians FD-317 M1]
g158	gene	10753	13577	0.6	+	.		OCH93911.1	86.42	162	22	0	582	743	1	162	1e-97	311	cyclophilin [Obba rivulosa]
g159	gene	14112	15628	0.69	+	.		KIY66012.1	34.59	292	148	7	173	435	250	527	2e-28	127	hypothetical protein CYLTODRAFT_491850 [Cylindrobasidium torrendii FP15055 ss-10]
g160	gene	16036	16579	0.98	-	.
g161	gene	57	610	0.94	-	.		GAT58637.1	51.02	147	71	1	1	146	160	306	9e-41	157	predicted protein [Mycena chlorophos]
g162	gene	16	1110	0.62	-	.
g163	gene	1914	2800	0.2	+	.		XP_003034801.1	33.03	109	69	3	71	176	413	520	0.0002	52.8	hypothetical protein SCHCODRAFT_232083 [Schizophyllum commune H4-8]
g164	gene	90	1450	0.07	-	.
g165	gene	682	1347	0.4	+	.		GAW02801.1	54.81	208	89	2	1	204	193	399	4e-63	224	histidine kinase [Lentinula edodes]
g166	gene	80	5495	0.09	-	.		KIL57943.1	47.11	951	460	7	705	1624	1	939	0	870	hypothetical protein M378DRAFT_57255, partial [Amanita muscaria Koide BX008]
g167	gene	378	926	0.33	-	.
g168	gene	1206	2263	0.84	+	.
g169	gene	2404	2856	1	-	.
g170	gene	2	795	0.65	+	.
g171	gene	1010	2222	0.67	+	.
g172	gene	2	4021	0.17	+	.		KIY71652.1	71.87	1102	293	7	1	1088	331	1429	0	1667	pleiotropic drug resistance ABC transporter [Cylindrobasidium torrendii FP15055 ss-10]
g173	gene	4365	7386	0.12	+	.		KIY71651.1	56.4	750	259	23	1	701	1	731	0	734	hypothetical protein CYLTODRAFT_487083 [Cylindrobasidium torrendii FP15055 ss-10]
g174	gene	7749	8649	0.9	+	.		KIY71650.1	87.95	249	30	0	2	250	3	251	1e-164	468	Isopentenyldiphosphate isomerase [Cylindrobasidium torrendii FP15055 ss-10]
g175	gene	8984	10283	0.84	-	.		KDR84918.1	56.42	413	129	20	23	395	5	406	2e-113	350	hypothetical protein GALMADRAFT_51524 [Galerina marginata CBS 339.88]
g176	gene	10391	12169	0.91	+	.		KIY71017.1	62.76	521	192	2	2	521	3	522	0	721	delta 8-sphingoloid desaturase protein [Cylindrobasidium torrendii FP15055 ss-10]
g177	gene	12543	13323	0.32	-	.		KIK70914.1	85	200	28	1	1	198	1	200	5e-116	344	hypothetical protein GYMLUDRAFT_210549 [Gymnopus luxurians FD-317 M1]
g178	gene	13892	15726	0.44	+	.		XP_007842754.1	64.39	396	138	1	1	393	1	396	0	558	methionine vitamin-b12 [Moniliophthora roreri MCA 2997]
g179	gene	16180	17824	0.77	+	.		KIY64208.1	46.53	447	195	12	10	445	8	421	7e-116	361	hypothetical protein CYLTODRAFT_381161 [Cylindrobasidium torrendii FP15055 ss-10]
g180	gene	126	1565	0.55	-	.		KIY63729.1	23.8	416	222	17	11	400	4	350	2e-11	77.4	hypothetical protein CYLTODRAFT_470656 [Cylindrobasidium torrendii FP15055 ss-10]
g181	gene	110	1448	0.15	+	.
g182	gene	1923	2421	0.93	-	.		KIY64365.1	27.5	160	103	6	2	149	7	165	3e-08	60.1	hypothetical protein CYLTODRAFT_493192, partial [Cylindrobasidium torrendii FP15055 ss-10]
g183	gene	466	2866	0.15	-	.
g184	gene	121	1979	0.22	+	.		KNZ71787.1	55.7	395	129	11	65	427	4	384	6e-119	365	hypothetical protein J132_07276 [Termitomyces sp. J132]
g185	gene	2178	4934	0.09	-	.		GAW10302.1	65.56	453	123	6	222	671	35	457	0	548	hypothetical protein LENED_012555 [Lentinula edodes]
g186	gene	5061	8610	0.01	+	.		KDQ33322.1	60.57	700	160	10	2	638	4	650	0	799	hypothetical protein PLEOSDRAFT_1110514 [Pleurotus ostreatus PC15]
g187	gene	9131	12269	0.46	+	.		KIY61737.1	56.61	1028	361	21	6	993	5	987	0	1104	hypothetical protein CYLTODRAFT_495084 [Cylindrobasidium torrendii FP15055 ss-10]
g188	gene	12531	16652	0.07	-	.		KIY72134.1	60.93	965	343	16	1	947	1	949	0	1132	hypothetical protein CYLTODRAFT_418117 [Cylindrobasidium torrendii FP15055 ss-10]
g189	gene	16794	18801	0.05	+	.		KIY72133.1	65.22	506	155	5	2	503	4	492	0	697	N2,N2-dimethylguanosine tRNA methyltransferase [Cylindrobasidium torrendii FP15055 ss-10]
g190	gene	556	955	0.19	-	.		XP_003026071.1	45.61	57	27	1	8	64	5	57	0.0004	47.4	hypothetical protein SCHCODRAFT_238799 [Schizophyllum commune H4-8]
g191	gene	1017	1608	0.68	-	.		KIY68803.1	45.74	129	62	3	9	134	263	386	5e-25	109	kinase-like protein [Cylindrobasidium torrendii FP15055 ss-10]
g192	gene	3	762	0.28	-	.		KYQ42533.1	56.61	189	82	0	10	198	409	597	8e-61	215	putative AC transposase [Hypsizygus marmoreus]
g193	gene	413	682	0.79	+	.		OBZ79049.1	41.89	74	40	1	12	85	128	198	5e-11	66.2	hypothetical protein A0H81_01502 [Grifola frondosa]
g194	gene	62	1627	0.65	+	.		XP_007844756.1	56.89	399	155	5	5	398	161	547	2e-143	432	hypothetical protein Moror_972 [Moniliophthora roreri MCA 2997]
g195	gene	114	3982	0.38	-	.		KIY61175.1	32.09	187	110	6	935	1108	595	777	3e-15	92	hypothetical protein CYLTODRAFT_460077 [Cylindrobasidium torrendii FP15055 ss-10]
g196	gene	4312	8092	0.1	+	.		KII88031.1	36.14	999	567	21	120	1071	1	975	0	591	hypothetical protein PLICRDRAFT_112159, partial [Plicaturopsis crispa FD-325 SS-3]
g197	gene	1925	6823	0.19	+	.		KIY64551.1	50.18	1417	622	32	1	1368	1	1382	0	1246	ARM repeat-containing protein [Cylindrobasidium torrendii FP15055 ss-10]
g198	gene	7196	10419	0.14	-	.		KIY64547.1	80.25	557	98	7	347	900	3	550	0	921	SAICAR synthase-like protein [Cylindrobasidium torrendii FP15055 ss-10]
g199	gene	13855	14475	0.28	+	.
g200	gene	14695	17758	0.17	+	.		KIY64549.1	51.4	716	302	15	6	698	137	829	0	663	hypothetical protein CYLTODRAFT_401701 [Cylindrobasidium torrendii FP15055 ss-10]
g201	gene	18029	19966	0.32	-	.		XP_001879581.1	66.08	401	131	1	52	452	15	410	0	573	delta 9-fatty acid desaturase protein [Laccaria bicolor S238N-H82]
g202	gene	21085	22932	0.81	+	.		KIY64545.1	63.74	546	130	14	51	565	14	522	0	632	hypothetical protein CYLTODRAFT_425102 [Cylindrobasidium torrendii FP15055 ss-10]
g203	gene	23246	24718	0.47	+	.		KIY71455.1	34.83	290	168	7	1	287	11	282	7e-41	161	hypothetical protein CYLTODRAFT_123311 [Cylindrobasidium torrendii FP15055 ss-10]
g204	gene	298	2088	0.3	+	.		XP_007844653.1	85.64	376	39	4	1	363	1	374	0	655	isocitrate nad-dependent [Moniliophthora roreri MCA 2997]
g205	gene	2481	7338	0.74	+	.		KIY74063.1	77.98	1453	265	20	1	1432	1	1419	0	2084	RNB-domain-containing protein [Cylindrobasidium torrendii FP15055 ss-10]
g206	gene	7722	9019	0.74	+	.		KIY74064.1	50.56	445	171	17	1	415	1	426	2e-95	305	hypothetical protein CYLTODRAFT_484819 [Cylindrobasidium torrendii FP15055 ss-10]
g207	gene	9199	26562	0.03	-	.		KIY74066.1	62.1	4876	1741	53	398	5239	1	4803	0	5878	P-loop containing nucleoside triphosphate hydrolase protein [Cylindrobasidium torrendii FP15055 ss-10]
g208	gene	27209	30127	0.03	-	.		KIY73647.1	77.42	465	72	5	1	435	3	464	0	736	peptidase M18, aminopeptidase I [Cylindrobasidium torrendii FP15055 ss-10]
g209	gene	30510	31701	0.1	-	.		KIY73648.1	83.28	317	34	2	1	315	1	300	0	542	Brix-domain-containing protein [Cylindrobasidium torrendii FP15055 ss-10]
g210	gene	31775	35137	0.21	+	.		KIY73649.1	79.09	942	187	4	1	936	1	938	0	1538	WD40 repeat-like protein [Cylindrobasidium torrendii FP15055 ss-10]
g211	gene	35246	37383	0.01	-	.		KIY67436.1	76.94	529	104	2	2	513	4	531	0	818	glycosyltransferase family 57 protein [Cylindrobasidium torrendii FP15055 ss-10]
g212	gene	37492	37850	0.52	+	.		KIK06812.1	62.22	90	31	1	2	88	3	92	3e-30	114	hypothetical protein K443DRAFT_674100 [Laccaria amethystina LaAM-08-1]
g213	gene	38020	39255	0.31	-	.		KIY73646.1	31.96	341	175	16	82	395	77	387	5e-14	83.6	hypothetical protein CYLTODRAFT_448624 [Cylindrobasidium torrendii FP15055 ss-10]
g214	gene	40134	42612	0.15	+	.		KIY73645.1	64.16	279	94	1	11	289	17	289	7e-122	381	NAD-dependent deacetylase sirtuin-2 [Cylindrobasidium torrendii FP15055 ss-10]
g215	gene	42850	44478	0.15	-	.		KIY73654.1	57.14	245	92	4	21	252	21	265	4e-83	267	hypothetical protein CYLTODRAFT_365132 [Cylindrobasidium torrendii FP15055 ss-10]
g216	gene	44677	52087	0.01	+	.		KIY73655.1	70.77	893	207	16	1	857	1	875	0	1238	hypothetical protein CYLTODRAFT_341809 [Cylindrobasidium torrendii FP15055 ss-10]
g217	gene	52258	53727	0.14	-	.		KIY73657.1	60.16	374	107	3	1	335	1	371	6e-151	442	hypothetical protein CYLTODRAFT_365138 [Cylindrobasidium torrendii FP15055 ss-10]
g218	gene	53805	55009	0.95	+	.		KIY73658.1	71.22	278	63	2	44	320	36	297	8e-137	403	Golgi apparatus membrane protein TVP38 [Cylindrobasidium torrendii FP15055 ss-10]
g219	gene	55085	56354	0.89	-	.		KIY73659.1	71.06	387	102	5	1	385	1	379	0	540	snare protein syntaxin 18/UFE1 [Cylindrobasidium torrendii FP15055 ss-10]
g220	gene	56916	58442	0.48	+	.		KIY73660.1	41.91	513	215	15	9	481	17	486	7e-100	324	hypothetical protein CYLTODRAFT_439655 [Cylindrobasidium torrendii FP15055 ss-10]
g221	gene	58632	60453	0.06	+	.		KIY73704.1	66.34	410	129	4	24	432	20	421	0	536	alpha-ketoacid dehydrogenase kinase [Cylindrobasidium torrendii FP15055 ss-10]
g222	gene	60722	61980	0.51	+	.		KIY71425.1	36.66	401	180	16	1	365	1	363	5e-31	132	hypothetical protein CYLTODRAFT_418817 [Cylindrobasidium torrendii FP15055 ss-10]
g223	gene	116	1201	0.44	+	.		XP_003036848.1	38.85	314	174	7	16	320	18	322	2e-67	227	hypothetical protein SCHCODRAFT_47926 [Schizophyllum commune H4-8]
g224	gene	1316	3080	0.1	-	.		KDR83999.1	47.84	510	119	20	40	438	1	474	9e-113	353	hypothetical protein GALMADRAFT_236561 [Galerina marginata CBS 339.88]
g225	gene	3171	5973	0.06	-	.		KII95002.1	65.96	423	123	8	336	742	3	420	3e-180	535	hypothetical protein PLICRDRAFT_33832 [Plicaturopsis crispa FD-325 SS-3]
g226	gene	6057	10850	0.18	+	.		KYQ43130.1	74.25	1002	206	19	1	985	1	967	0	1425	Protein VAC14 [Hypsizygus marmoreus]
g227	gene	11258	18025	0.01	-	.		KII95001.1	84.84	521	74	1	1	521	14	529	0	928	hypothetical protein PLICRDRAFT_33831 [Plicaturopsis crispa FD-325 SS-3]
g228	gene	18608	20258	0.46	+	.		KIY69720.1	58.79	461	178	5	1	461	1	449	0	559	Las1-domain-containing protein [Cylindrobasidium torrendii FP15055 ss-10]
g229	gene	20444	22159	0.43	+	.		KII86487.1	66.1	472	143	3	2	461	11	477	0	622	hypothetical protein PLICRDRAFT_56185 [Plicaturopsis crispa FD-325 SS-3]
g230	gene	22631	23816	0.37	+	.		KIY72535.1	41.18	255	132	8	1	250	14	255	2e-44	163	hypothetical protein CYLTODRAFT_407255 [Cylindrobasidium torrendii FP15055 ss-10]
g231	gene	24324	24854	0.91	+	.
g232	gene	25096	29097	0.47	-	.		KIY69724.1	75.15	660	133	13	380	1024	34	677	0	946	vacuolar protein sorting-associated protein vps17 [Cylindrobasidium torrendii FP15055 ss-10]
g233	gene	29459	30880	1	-	.		KIY69726.1	73.9	479	110	5	3	473	7	478	0	702	hypothetical protein CYLTODRAFT_420410 [Cylindrobasidium torrendii FP15055 ss-10]
g234	gene	31166	31634	0.51	+	.		XP_007268275.1	36.67	90	52	2	33	118	141	229	1e-07	58.5	hypothetical protein FOMMEDRAFT_169204 [Fomitiporia mediterranea MF3/22]
g235	gene	32202	34071	0.13	+	.		GAT53625.1	29.38	160	90	6	10	163	15	157	0.0002	55.8	predicted protein [Mycena chlorophos]
g236	gene	249	6634	0.01	-	.		KDR75721.1	64	525	151	6	1057	1580	9	496	0	688	hypothetical protein GALMADRAFT_69116 [Galerina marginata CBS 339.88]
g237	gene	6941	10159	0.06	+	.		KIY68078.1	31.84	468	224	21	438	877	768	1168	4e-48	196	hypothetical protein CYLTODRAFT_272826 [Cylindrobasidium torrendii FP15055 ss-10]
g238	gene	10312	10844	0.46	-	.		KIY66015.1	65.08	126	38	3	20	140	77	201	2e-49	169	hypothetical protein CYLTODRAFT_399491 [Cylindrobasidium torrendii FP15055 ss-10]
g239	gene	2380	2849	0.61	+	.
g240	gene	68	863	0.49	+	.		KIY64080.1	62.37	93	30	2	20	107	385	477	2e-27	115	general substrate transporter [Cylindrobasidium torrendii FP15055 ss-10]
g241	gene	1221	2616	0.2	-	.		KIY68213.1	55.03	338	149	2	37	373	13	348	4e-132	396	hypothetical protein CYLTODRAFT_453741 [Cylindrobasidium torrendii FP15055 ss-10]
g242	gene	3703	4137	0.49	-	.
g243	gene	619	1176	0.69	+	.
g244	gene	1219	2317	0.3	+	.		KIY63661.1	66.16	328	78	5	1	328	1	295	6e-128	380	hypothetical protein CYLTODRAFT_381918 [Cylindrobasidium torrendii FP15055 ss-10]
g245	gene	2995	3913	0.87	+	.		KDQ28047.1	36.36	209	111	7	33	230	105	302	3e-32	130	hypothetical protein PLEOSDRAFT_158081 [Pleurotus ostreatus PC15]
g246	gene	98	2179	0.5	-	.		OJT07830.1	38.16	477	264	5	1	474	23	471	4e-107	347	hypothetical protein TRAPUB_1276 [Trametes pubescens]
g247	gene	484	4218	0.21	+	.		XP_003034191.1	35.55	948	503	22	95	966	335	1250	4e-166	538	hypothetical protein SCHCODRAFT_233114 [Schizophyllum commune H4-8]
g248	gene	5294	6812	0.34	+	.		KIY60635.1	31.47	197	117	1	52	230	199	395	2e-21	106	hypothetical protein CYLTODRAFT_296305, partial [Cylindrobasidium torrendii FP15055 ss-10]
g249	gene	1351	3164	0.53	-	.		KIY60671.1	47.04	304	154	6	179	475	2	305	7e-87	281	hypothetical protein CYLTODRAFT_427800 [Cylindrobasidium torrendii FP15055 ss-10]
g250	gene	267	2895	0.61	+	.		KIY71077.1	78.27	787	162	4	1	779	106	891	0	1285	hypothetical protein CYLTODRAFT_370017 [Cylindrobasidium torrendii FP15055 ss-10]
g251	gene	1386	1931	0.35	+	.		KIY65188.1	51.92	156	42	11	21	161	1	138	3e-28	115	hypothetical protein CYLTODRAFT_424575 [Cylindrobasidium torrendii FP15055 ss-10]
g252	gene	2335	8000	0.06	+	.		KIY65187.1	54.77	1351	563	21	1	1319	1	1335	0	1396	RdRP-domain-containing protein [Cylindrobasidium torrendii FP15055 ss-10]
g253	gene	8157	11000	0.08	-	.		KIY72341.1	60.7	430	139	7	323	740	1	412	1e-163	491	hypothetical protein CYLTODRAFT_417926 [Cylindrobasidium torrendii FP15055 ss-10]
g254	gene	11961	13489	0.25	+	.		KIY62779.1	38.46	429	257	6	6	427	5	433	4e-67	240	hypothetical protein CYLTODRAFT_426666 [Cylindrobasidium torrendii FP15055 ss-10]
g255	gene	683	1624	0.28	-	.
g256	gene	2888	4056	0.05	+	.
g257	gene	390	4998	0.29	+	.		XP_001836818.2	33.16	1327	797	29	12	1277	4	1301	0	681	hypothetical protein CC1G_04131 [Coprinopsis cinerea okayama7#130]
g258	gene	742	3256	0.16	-	.		KIY70844.1	48.7	345	164	7	249	587	129	466	1e-91	305	A/B/D/E cyclin [Cylindrobasidium torrendii FP15055 ss-10]
g259	gene	249	3316	0.13	+	.		KYQ32996.1	32.11	953	511	30	9	894	8	891	1e-133	443	hypothetical protein Hypma_13166 [Hypsizygus marmoreus]
g260	gene	912	1728	0.18	+	.
g261	gene	74	584	0.78	-	.		KJA21889.1	32.48	117	76	2	1	115	859	974	2e-09	66.6	hypothetical protein HYPSUDRAFT_139947 [Hypholoma sublateritium FD-334 SS-4]
g262	gene	48	980	0.06	-	.
g263	gene	226	528	0.98	-	.		KIY60910.1	36.59	82	52	0	3	84	532	613	7e-07	57.4	hypothetical protein CYLTODRAFT_495472 [Cylindrobasidium torrendii FP15055 ss-10]
g264	gene	553	2298	0.4	+	.		ADX07302.1	39.41	505	244	16	38	501	175	658	3e-79	285	putative peroxiredoxin Q [Flammulina velutipes]
g265	gene	2934	3176	0.4	+	.
g266	gene	3327	3963	0.91	-	.		KYQ36418.1	32.53	166	97	6	7	169	20	173	3e-16	84.3	hypothetical protein Hypma_09819 [Hypsizygus marmoreus]
g267	gene	4392	5361	0.89	+	.		KDR76115.1	30.48	210	132	5	43	249	71	269	5e-05	55.5	hypothetical protein GALMADRAFT_225805 [Galerina marginata CBS 339.88]
g268	gene	7232	8512	0.92	-	.
g269	gene	10114	11670	1	-	.		ADX07302.1	49.49	489	204	14	4	470	194	661	1e-117	394	putative peroxiredoxin Q [Flammulina velutipes]
g270	gene	12939	14192	0.51	+	.
g271	gene	15488	15691	0.84	-	.
g272	gene	16622	19995	0.08	+	.		ADX07302.1	29.28	444	219	22	516	909	273	671	6e-19	104	putative peroxiredoxin Q [Flammulina velutipes]
g273	gene	20013	21832	0.16	-	.		KIM90192.1	27.24	279	161	4	9	250	38	311	1e-15	90.1	hypothetical protein PILCRDRAFT_1549 [Piloderma croceum F 1598]
g274	gene	22227	23025	0.4	+	.
g275	gene	23857	24243	0.07	+	.
g276	gene	25030	25668	0.09	+	.
g277	gene	26652	27632	0.38	-	.		ADX07302.1	48.92	323	133	8	18	321	180	489	2e-73	260	putative peroxiredoxin Q [Flammulina velutipes]
g278	gene	27692	29604	0.15	-	.		ADX07302.1	46.86	493	227	9	17	488	180	658	7e-110	375	putative peroxiredoxin Q [Flammulina velutipes]
g279	gene	29964	32901	0.05	+	.		XP_007848653.1	43.1	348	147	3	251	547	1	348	3e-82	273	hypothetical protein Moror_10314 [Moniliophthora roreri MCA 2997]
g280	gene	33228	34225	0.8	-	.
g281	gene	36997	38482	0.62	+	.		KIY63625.1	25.72	381	225	13	55	406	60	411	4e-18	97.8	hypothetical protein CYLTODRAFT_425937 [Cylindrobasidium torrendii FP15055 ss-10]
g282	gene	38655	41538	0.04	-	.		EMD35378.1	37.65	85	44	2	634	712	355	436	0.0008	53.9	hypothetical protein CERSUDRAFT_116160 [Gelatoporia subvermispora B]
g283	gene	41988	43263	0.44	-	.		EMD35378.1	22.91	275	162	9	126	371	180	433	3e-05	57	hypothetical protein CERSUDRAFT_116160 [Gelatoporia subvermispora B]
g284	gene	43796	45545	0.26	+	.		ADX07302.1	51.72	522	206	11	9	517	173	661	4e-142	464	putative peroxiredoxin Q [Flammulina velutipes]
g285	gene	45721	47172	0.57	-	.		ADX07302.1	43.01	458	226	14	1	440	218	658	3e-78	280	putative peroxiredoxin Q [Flammulina velutipes]
g286	gene	47906	49366	0.87	+	.
g287	gene	293	13548	0.02	-	.		KYQ32128.1	58.89	1119	440	8	2971	4077	95	1205	0	1349	Retrovirus-related Pol polyprotein from transposon 412 [Hypsizygus marmoreus]
g288	gene	14	1046	0.32	-	.		OJT08196.1	37.08	267	150	9	30	289	105	360	3e-38	155	hypothetical protein TRAPUB_909 [Trametes pubescens]
g289	gene	25	2630	0.4	-	.		KIY66338.1	43.78	201	68	6	519	680	1	195	2e-31	134	hypothetical protein CYLTODRAFT_444765 [Cylindrobasidium torrendii FP15055 ss-10]
g290	gene	3034	3911	0.45	+	.
g291	gene	4695	5365	0.42	+	.
g292	gene	5867	6589	0.37	+	.		KIY66338.1	45.41	229	78	6	1	188	1	223	2e-44	159	hypothetical protein CYLTODRAFT_444765 [Cylindrobasidium torrendii FP15055 ss-10]
g293	gene	7942	8986	0.46	+	.		XP_007849295.1	77.29	229	34	1	13	241	24	234	1e-122	361	secreted hydrolase [Moniliophthora roreri MCA 2997]
g294	gene	9229	10803	0.46	-	.		KIL62714.1	52.02	346	143	4	1	346	1	323	2e-117	357	hypothetical protein M378DRAFT_165376 [Amanita muscaria Koide BX008]
g295	gene	11473	14363	0.21	-	.		KDQ22768.1	72.96	318	84	1	3	318	7	324	5e-170	503	hypothetical protein PLEOSDRAFT_1068996 [Pleurotus ostreatus PC15]
g296	gene	1110	2127	0.04	-	.
g297	gene	3519	4181	0.17	+	.		XP_002598024.1	32.97	185	113	5	1	179	426	605	5e-20	98.2	hypothetical protein BRAFLDRAFT_221293 [Branchiostoma floridae]
g298	gene	4661	12659	0.01	+	.		OBZ70899.1	49.37	316	136	7	1292	1588	315	625	5e-76	288	hypothetical protein A0H81_09541, partial [Grifola frondosa]
g299	gene	627	1709	0.25	-	.		KIY68487.1	40.18	341	152	12	1	324	1	306	6e-53	189	hypothetical protein CYLTODRAFT_443291 [Cylindrobasidium torrendii FP15055 ss-10]
g300	gene	3362	10524	0.01	-	.		KIK06367.1	53.59	739	256	14	427	1123	4	697	0	687	hypothetical protein K443DRAFT_674351 [Laccaria amethystina LaAM-08-1]
g301	gene	11007	12063	0.27	+	.		KYQ35644.1	69.55	289	82	1	2	284	5	293	2e-145	423	D-arabinitol 2-dehydrogenase [ribulose-forming] [Hypsizygus marmoreus]
g302	gene	12892	14612	0.11	+	.		KIY61755.1	32.92	319	193	5	45	356	15	319	9e-38	157	hypothetical protein CYLTODRAFT_495074 [Cylindrobasidium torrendii FP15055 ss-10]
g303	gene	283	870	0.28	-	.		KIY67298.1	42.61	176	68	6	2	162	4	161	2e-23	101	hypothetical protein CYLTODRAFT_444101 [Cylindrobasidium torrendii FP15055 ss-10]
g304	gene	1004	3164	0.42	+	.		KIY69851.1	42.86	315	168	7	13	319	17	327	4e-66	233	hypothetical protein CYLTODRAFT_420292 [Cylindrobasidium torrendii FP15055 ss-10]
g305	gene	4233	7079	0.38	+	.		KIY62581.1	66.7	928	264	15	8	912	19	924	0	1097	DUF1212-domain-containing protein [Cylindrobasidium torrendii FP15055 ss-10]
g306	gene	7404	9730	0.74	-	.		KIY67315.1	55.66	760	279	18	12	759	12	725	0	768	Pkinase-domain-containing protein [Cylindrobasidium torrendii FP15055 ss-10]
g307	gene	9931	17225	0.03	+	.		XP_007327284.1	50.7	2012	743	48	1	1857	1	1918	0	1748	hypothetical protein AGABI1DRAFT_70360 [Agaricus bisporus var. burnettii JB137-S8]
g308	gene	17637	20364	0.46	+	.
g309	gene	20408	24266	0.73	-	.		KIY67304.1	79.19	1033	214	1	1	1033	1	1032	0	1744	L-aminoadipate-semialdehyde dehydrogenase [Cylindrobasidium torrendii FP15055 ss-10]
g310	gene	24605	25864	0.43	+	.
g311	gene	26087	28918	0.37	-	.		XP_007849224.1	67.7	610	192	4	35	644	7	611	0	846	vacuolar protein [Moniliophthora roreri MCA 2997]
g312	gene	30026	31600	0.08	+	.		XP_007845792.1	60.53	38	15	0	216	253	74	111	4e-05	55.5	gly-x carboxypeptidase [Moniliophthora roreri MCA 2997]
g313	gene	1168	5877	0.18	-	.		KIY64699.1	42.46	1074	563	18	226	1276	6	1047	0	834	hypothetical protein CYLTODRAFT_456982 [Cylindrobasidium torrendii FP15055 ss-10]
g314	gene	6108	7114	0.31	-	.		WP_052023210.1	35.34	133	67	6	14	146	77	190	0.0004	52	ABC transporter ATP-binding protein, partial [Actinotalea ferrariae]
g315	gene	7207	7893	0.58	-	.
g316	gene	8408	8731	0.56	+	.
g317	gene	696	2700	0.16	+	.		KIM48858.1	57.09	296	86	5	1	267	1	284	5e-106	327	hypothetical protein M413DRAFT_438033, partial [Hebeloma cylindrosporum h7]
g318	gene	2982	5177	0.66	-	.		KIY65721.1	54.86	689	268	13	25	679	20	699	0	697	hypothetical protein CYLTODRAFT_399978 [Cylindrobasidium torrendii FP15055 ss-10]
g319	gene	5344	6233	0.41	+	.		KIY74240.1	93.72	207	13	0	1	207	1	207	5e-144	413	rab-type small GTP-binding protein [Cylindrobasidium torrendii FP15055 ss-10]
g320	gene	6396	9144	0.67	-	.		KYQ41525.1	70.95	723	192	3	27	749	24	728	0	1007	Actin-like protein arp5 [Hypsizygus marmoreus]
g321	gene	9245	15909	0.04	+	.		KIY64587.1	86.4	1610	210	5	1	1606	1	1605	0	2872	myosin 5 [Cylindrobasidium torrendii FP15055 ss-10]
g322	gene	61	1415	0.55	-	.		GAT55129.1	32.08	399	251	7	22	405	15	408	9e-51	196	predicted protein [Mycena chlorophos]
g323	gene	102	625	0.66	-	.		KIY69242.1	83.17	101	16	1	25	125	25	124	2e-48	163	U6 snRNA-associated Sm-like protein LSm7 [Cylindrobasidium torrendii FP15055 ss-10]
g324	gene	1087	4190	0.38	+	.		KIY69243.1	80.7	829	159	1	1	828	37	865	0	1364	ARM repeat-containing protein [Cylindrobasidium torrendii FP15055 ss-10]
g325	gene	4595	6083	0.13	-	.		KIY65737.1	62.94	394	144	2	1	394	1	392	0	531	amidohydrolase 2 [Cylindrobasidium torrendii FP15055 ss-10]
g326	gene	6276	7512	0.27	-	.		KIY69251.1	65.89	302	90	6	1	293	1	298	6e-118	353	hypothetical protein CYLTODRAFT_420859 [Cylindrobasidium torrendii FP15055 ss-10]
g327	gene	8309	9515	0.09	+	.		KJA25217.1	37.93	145	61	6	77	202	26	160	4e-13	76.6	hypothetical protein HYPSUDRAFT_38163 [Hypholoma sublateritium FD-334 SS-4]
g328	gene	9884	12617	0.41	+	.		XP_007846772.1	64.55	770	203	16	1	708	1	762	0	892	cid1 [Moniliophthora roreri MCA 2997]
g329	gene	138	1016	0.32	+	.
g330	gene	1201	2795	0.4	-	.		KIY73872.1	32.49	477	289	14	12	471	89	549	1e-54	206	hypothetical protein CYLTODRAFT_439538 [Cylindrobasidium torrendii FP15055 ss-10]
g331	gene	463	1474	0.75	+	.		KIY67490.1	70	240	66	3	79	317	24	258	6e-112	338	ATP11-domain-containing protein [Cylindrobasidium torrendii FP15055 ss-10]
g332	gene	1511	4102	0.59	-	.		KIY67491.1	63.28	659	173	15	129	778	1	599	0	785	kinesin-domain-containing protein [Cylindrobasidium torrendii FP15055 ss-10]
g333	gene	4312	8193	0.63	+	.		KIK05533.1	42.46	1300	587	39	1	1177	1	1262	0	828	hypothetical protein K443DRAFT_675092 [Laccaria amethystina LaAM-08-1]
g334	gene	8336	9254	0.25	-	.		KIY67493.1	38.54	205	103	9	2	192	10	205	2e-18	92.8	hypothetical protein CYLTODRAFT_490559 [Cylindrobasidium torrendii FP15055 ss-10]
g335	gene	9559	10030	0.64	-	.		EEB88358.1	65.42	107	36	1	1	106	1	107	5e-36	130	hypothetical protein MPER_13843 [Moniliophthora perniciosa FA553]
g336	gene	10884	12671	0.63	+	.		KIY67496.1	73.71	502	131	1	11	511	3	504	0	790	cytochrome P450 sterol C22-desaturase [Cylindrobasidium torrendii FP15055 ss-10]
g337	gene	127	1731	0.53	-	.		XP_007847361.1	36.67	450	261	11	4	443	9	444	1e-78	264	hypothetical protein Moror_14504 [Moniliophthora roreri MCA 2997]
g338	gene	1968	3540	0.66	-	.		KIY63495.1	52.63	418	190	4	1	417	1	411	2e-154	457	hypothetical protein CYLTODRAFT_426067 [Cylindrobasidium torrendii FP15055 ss-10]
g339	gene	4379	5176	0.85	+	.		KIK00416.1	32	125	53	4	158	250	86	210	1e-06	58.2	hypothetical protein K443DRAFT_679214 [Laccaria amethystina LaAM-08-1]
g340	gene	5295	6304	0.89	-	.		KIY63494.1	73.16	313	82	2	8	319	6	317	3e-170	488	hypothetical protein CYLTODRAFT_359896 [Cylindrobasidium torrendii FP15055 ss-10]
g341	gene	6498	7850	0.82	+	.		KIY64323.1	35.12	373	225	9	40	409	40	398	1e-45	176	hypothetical protein CYLTODRAFT_425331 [Cylindrobasidium torrendii FP15055 ss-10]
g342	gene	8265	9696	0.18	-	.		KIY69886.1	47.33	412	190	7	17	421	15	406	5e-125	381	hypothetical protein CYLTODRAFT_348729 [Cylindrobasidium torrendii FP15055 ss-10]
g343	gene	10209	11996	0.16	-	.		XP_007845526.1	56.09	312	118	7	147	447	21	324	1e-96	306	hypothetical protein Moror_13810 [Moniliophthora roreri MCA 2997]
g344	gene	88	735	0.76	+	.
g345	gene	1394	2002	0.83	+	.		KIY61889.1	42	200	101	4	15	199	714	913	2e-34	140	hypothetical protein CYLTODRAFT_415127 [Cylindrobasidium torrendii FP15055 ss-10]
g346	gene	1169	2710	0.63	-	.		KIY72013.1	49.05	524	250	8	1	513	30	547	2e-169	503	hypothetical protein CYLTODRAFT_486791 [Cylindrobasidium torrendii FP15055 ss-10]
g347	gene	3141	6449	0.19	+	.		KIY72014.1	68.72	470	132	4	1	460	1	465	0	650	hypothetical protein CYLTODRAFT_486792 [Cylindrobasidium torrendii FP15055 ss-10]
g348	gene	6489	7000	0.89	-	.
g349	gene	7763	11625	0.08	+	.		KIY71996.1	48.1	1133	437	35	62	1112	71	1134	0	827	hypothetical protein CYLTODRAFT_79909 [Cylindrobasidium torrendii FP15055 ss-10]
g350	gene	12480	14332	0.45	+	.		KIY62656.1	71.43	266	76	0	117	382	143	408	1e-139	417	hypothetical protein CYLTODRAFT_404266 [Cylindrobasidium torrendii FP15055 ss-10]
g351	gene	14470	16708	0.61	-	.		KIK03359.1	48.16	733	336	12	6	710	4	720	0	646	hypothetical protein K443DRAFT_95260 [Laccaria amethystina LaAM-08-1]
g352	gene	17324	18464	0.16	-	.		XP_006462564.1	64.24	302	70	12	4	280	14	302	8e-94	296	hypothetical protein AGABI2DRAFT_193683 [Agaricus bisporus var. bisporus H97]
g353	gene	19358	22376	0.03	-	.		KYQ39594.1	32.38	1044	440	32	23	817	28	1054	4e-90	319	hypothetical protein Hypma_06775 [Hypsizygus marmoreus]
g354	gene	22686	25884	0.01	-	.		KIY72001.1	67.91	374	71	7	330	656	40	411	5e-137	423	NicO-domain-containing protein [Cylindrobasidium torrendii FP15055 ss-10]
g355	gene	26402	26765	0.4	+	.		KIY72003.1	48.11	106	50	2	1	104	1	103	3e-23	97.8	hypothetical protein CYLTODRAFT_486781 [Cylindrobasidium torrendii FP15055 ss-10]
g356	gene	26913	28491	0.31	-	.
g357	gene	28976	29886	0.4	-	.		KIY72009.1	71.66	247	68	2	17	262	1	246	3e-128	377	hypothetical protein CYLTODRAFT_389511 [Cylindrobasidium torrendii FP15055 ss-10]
g358	gene	30785	31388	0.43	+	.		KIY72008.1	82.46	114	20	0	1	114	1	114	1e-63	201	peptidyl-prolyl cis-trans isomerase [Cylindrobasidium torrendii FP15055 ss-10]
g359	gene	31884	33607	0.63	-	.		KIY72006.1	42.42	528	213	18	1	489	1	476	2e-84	287	hypothetical protein CYLTODRAFT_486784 [Cylindrobasidium torrendii FP15055 ss-10]
g360	gene	284	1480	1	-	.
g361	gene	1565	5511	0.16	+	.		OJT04888.1	42.04	597	303	11	11	602	19	577	2e-134	433	hypothetical protein TRAPUB_4360 [Trametes pubescens]
g362	gene	129	1897	0.11	+	.		KIK51845.1	40.87	115	65	2	5	117	246	359	1e-13	81.3	hypothetical protein GYMLUDRAFT_251695 [Gymnopus luxurians FD-317 M1]
g363	gene	2268	4950	0.37	+	.		GAW06049.1	30.07	276	166	7	488	744	474	741	1e-21	111	hypothetical protein LENED_007942 [Lentinula edodes]
g364	gene	5900	7101	0.77	+	.		KYQ32962.1	38.89	216	127	3	20	233	10	222	4e-46	173	hypothetical protein Hypma_13164 [Hypsizygus marmoreus]
g365	gene	7132	8484	0.68	+	.		KYQ39305.1	34.64	433	226	11	2	383	449	875	6e-59	219	hypothetical protein Hypma_06984 [Hypsizygus marmoreus]
g366	gene	419	1009	0.21	+	.		KYQ38417.1	50.86	175	75	5	14	182	20	189	2e-48	168	hypothetical protein Hypma_07843 [Hypsizygus marmoreus]
g367	gene	2052	2917	0.26	-	.		KIY66424.1	43.68	277	131	6	1	272	1	257	7e-66	218	hypothetical protein CYLTODRAFT_431794 [Cylindrobasidium torrendii FP15055 ss-10]
g368	gene	3331	6704	0.4	+	.		XP_007847290.1	39.62	159	93	1	808	963	896	1054	1e-24	122	hypothetical protein Moror_1767 [Moniliophthora roreri MCA 2997]
g369	gene	7429	8822	0.45	+	.		CCX11660.1	49.22	319	152	5	7	319	10	324	4e-93	295	Similar to Versatile peroxidase VPL2; acc. no. O94753 [Pyronema omphalodes CBS 100304]
g370	gene	9024	10867	0.28	-	.
g371	gene	226	1160	0.47	-	.
g372	gene	1049	5871	0.04	+	.		XP_007853757.1	78.31	521	112	1	364	883	12	532	0	857	mfs monosaccharide [Moniliophthora roreri MCA 2997]
g373	gene	708	1475	0.09	-	.
g374	gene	1918	2163	0.15	+	.
g375	gene	130	642	0.24	+	.		EEB90019.1	46.02	176	86	3	1	169	38	211	8e-43	154	hypothetical protein MPER_11832 [Moniliophthora perniciosa FA553]
g376	gene	305	3444	0.59	-	.		KIY72476.1	59.19	1034	309	28	1	956	1	999	0	1001	hypothetical protein CYLTODRAFT_417870 [Cylindrobasidium torrendii FP15055 ss-10]
g377	gene	3659	7232	0.79	+	.		KIY72475.1	78.87	1150	212	11	1	1125	1	1144	0	1731	DUF663-domain-containing protein [Cylindrobasidium torrendii FP15055 ss-10]
g378	gene	42	1745	0.16	-	.		KIY61981.1	29.04	365	230	8	51	402	89	437	4e-30	135	hypothetical protein CYLTODRAFT_415065 [Cylindrobasidium torrendii FP15055 ss-10]
g379	gene	1840	2514	0.73	+	.		KIY61033.1	36.24	149	82	5	29	174	22	160	4e-14	77	hypothetical protein CYLTODRAFT_427704 [Cylindrobasidium torrendii FP15055 ss-10]
g380	gene	74	1150	1	-	.		XP_001887455.1	30.83	240	121	9	113	330	78	294	6e-12	77.8	predicted protein [Laccaria bicolor S238N-H82]
g381	gene	44	268	0.99	-	.		KIY73171.1	52.11	71	31	3	1	68	1	71	1e-05	52.8	RIO1-domain-containing protein [Cylindrobasidium torrendii FP15055 ss-10]
g382	gene	430	1221	0.39	-	.
g383	gene	1493	2729	0.35	+	.
g384	gene	155	856	0.2	+	.
g385	gene	177	1226	0.24	+	.		ORY30592.1	43.5	223	102	5	58	259	116	335	3e-44	167	beta-lactamase/transpeptidase-like protein [Naematelia encephala]
g386	gene	1611	4491	0.32	-	.		KIK02499.1	55.87	784	306	7	2	758	25	795	0	861	hypothetical protein K443DRAFT_131832 [Laccaria amethystina LaAM-08-1]
g387	gene	4647	7215	0.02	+	.		KIY73048.1	60.89	560	114	13	15	495	18	551	0	618	RabGAP/TBC [Cylindrobasidium torrendii FP15055 ss-10]
g388	gene	426	1288	0.18	-	.
g389	gene	7	755	0.82	+	.
g390	gene	971	1382	0.64	-	.
g391	gene	107	1984	0.26	+	.		EMD34534.1	29.57	443	254	8	126	556	176	572	2e-35	154	hypothetical protein CERSUDRAFT_125630 [Gelatoporia subvermispora B]
g392	gene	627	1856	0.64	+	.		KYQ33906.1	59.21	331	103	4	12	340	33	333	4e-114	347	Carbonic anhydrase 2 [Hypsizygus marmoreus]
g393	gene	2049	4870	0.3	-	.		KIY67511.1	54.74	928	337	12	2	884	7	896	0	961	hypothetical protein CYLTODRAFT_422466 [Cylindrobasidium torrendii FP15055 ss-10]
g394	gene	5124	7181	0.54	+	.		KIY67513.1	74.6	563	112	7	1	532	1	563	0	849	P-loop containing nucleoside triphosphate hydrolase protein [Cylindrobasidium torrendii FP15055 ss-10]
g395	gene	7703	8913	0.4	+	.		KYQ41427.1	50.42	119	56	2	36	152	83	200	1e-28	125	Transcription factor ste11 [Hypsizygus marmoreus]
g396	gene	9011	11074	0.2	-	.		KYQ41500.1	42.05	547	218	5	9	457	13	558	2e-143	434	CCA tRNA nucleotidyltransferase, mitochondrial [Hypsizygus marmoreus]
g397	gene	11342	13640	0.5	+	.		KIY67517.1	94.47	615	32	2	1	615	1	613	0	1168	ARM repeat-containing protein [Cylindrobasidium torrendii FP15055 ss-10]
g398	gene	14200	15673	0.18	+	.		KIY67518.1	60.28	428	146	5	20	439	21	432	2e-170	498	glycoside hydrolase family 16 protein [Cylindrobasidium torrendii FP15055 ss-10]
g399	gene	15894	17407	0.44	-	.		KIM87830.1	27.95	458	208	19	4	347	7	456	2e-25	117	hypothetical protein PILCRDRAFT_814546 [Piloderma croceum F 1598]
g400	gene	17697	23744	0.05	-	.		GAT43644.1	45.73	1710	643	51	40	1601	74	1646	0	1188	predicted protein [Mycena chlorophos]
g401	gene	24635	26107	0.18	+	.		KNZ78132.1	62.01	379	137	3	4	377	4	380	3e-168	494	Cytochrome P450 4F5 [Termitomyces sp. J132]
g402	gene	26139	26640	0.24	+	.		GAW08341.1	72.09	129	36	0	3	131	335	463	6e-64	214	cytochrome p450 [Lentinula edodes]
g403	gene	285	1847	0.97	+	.		KIK32618.1	50.61	411	200	2	2	411	28	436	6e-149	443	hypothetical protein CY34DRAFT_18913 [Suillus luteus UH-Slu-Lm8-n1]
g404	gene	69	1855	0.01	+	.		KIY68854.1	54.75	221	67	6	16	203	31	251	3e-59	208	DnaJ-domain-containing protein [Cylindrobasidium torrendii FP15055 ss-10]
g405	gene	351	1747	0.87	-	.		XP_006670962.1	49.25	398	193	5	9	404	1	391	4e-133	400	CDK4/6, putative [Cordyceps militaris CM01]
g406	gene	2594	3138	0.54	+	.
g407	gene	1022	2141	0.24	+	.
g408	gene	117	665	0.05	-	.
g409	gene	1639	3029	0.75	-	.
g410	gene	4005	5483	0.4	-	.		AGG68702.2	95.12	389	19	0	1	389	1	389	0	713	putative pheromone receptor [Flammulina velutipes]
g411	gene	6842	7724	0.14	-	.		KYQ41780.1	63.97	247	57	3	17	262	16	231	3e-107	323	hypothetical protein Hypma_04379 [Hypsizygus marmoreus]
g412	gene	7853	10745	0.28	+	.		KIY71988.1	69.03	749	204	12	10	742	8	744	0	981	hypothetical protein CYLTODRAFT_418366 [Cylindrobasidium torrendii FP15055 ss-10]
g413	gene	11032	12378	0.5	+	.		KIY71994.1	63.52	307	104	2	1	307	1	299	1e-135	400	Aldo/keto reductase [Cylindrobasidium torrendii FP15055 ss-10]
g414	gene	13832	15595	0.7	+	.		OBZ71216.1	60.4	404	154	3	11	410	95	496	7e-156	462	Polyporopepsin [Grifola frondosa]
g415	gene	15914	16438	0.88	+	.
g416	gene	16536	17734	0.35	-	.		KIY71989.1	80.94	362	62	2	1	362	1	355	0	587	hypothetical protein CYLTODRAFT_418367 [Cylindrobasidium torrendii FP15055 ss-10]
g417	gene	17861	19520	0.41	-	.		KIY71991.1	51.97	229	102	4	4	230	23	245	1e-73	244	hypothetical protein CYLTODRAFT_344876 [Cylindrobasidium torrendii FP15055 ss-10]
g418	gene	20011	20919	0.15	+	.		KII86818.1	82.21	208	37	0	1	208	31	238	2e-121	357	hypothetical protein PLICRDRAFT_114096 [Plicaturopsis crispa FD-325 SS-3]
g419	gene	22197	23238	0.49	+	.
g420	gene	985	2996	0.17	+	.		KIY60901.1	39.61	308	174	5	174	471	1	306	5e-60	219	hypothetical protein CYLTODRAFT_427746, partial [Cylindrobasidium torrendii FP15055 ss-10]
g421	gene	154	1016	0.94	-	.		KIJ90895.1	32.46	191	122	5	84	272	428	613	8e-19	97.1	hypothetical protein K443DRAFT_115929 [Laccaria amethystina LaAM-08-1]
g422	gene	239	949	0.68	-	.
g423	gene	1373	2458	0.96	-	.
g424	gene	176	3870	0.18	-	.		KIY63251.1	28.03	767	449	23	323	1022	9	739	5e-58	224	hypothetical protein CYLTODRAFT_494042 [Cylindrobasidium torrendii FP15055 ss-10]
g425	gene	184	1808	0.06	+	.
g426	gene	477	1025	0.14	-	.		KIY63003.1	80.62	129	25	0	1	129	1	129	3e-64	220	Thiamin diphosphate-binding protein [Cylindrobasidium torrendii FP15055 ss-10]
g427	gene	883	2141	0.22	+	.		ADX07297.1	99.3	284	2	0	18	301	439	722	0	600	putative myo-inositol oxygenase [Flammulina velutipes]
g428	gene	2320	3966	0.85	-	.		KIY67978.1	26.46	412	275	10	35	438	77	468	3e-24	117	hypothetical protein CYLTODRAFT_422016 [Cylindrobasidium torrendii FP15055 ss-10]
g429	gene	4551	5464	0.33	+	.		KIY67035.1	87.17	226	29	0	12	237	1	226	9e-147	422	thioredoxin-like protein [Cylindrobasidium torrendii FP15055 ss-10]
g430	gene	7431	8658	0.49	-	.		KYQ40151.1	76.56	337	73	1	1	337	44	374	0	549	Methylsterol monooxygenase [Hypsizygus marmoreus]
g431	gene	9021	11410	0.34	-	.		KIY67031.1	80.82	563	108	0	1	563	1	563	0	909	hypothetical protein CYLTODRAFT_454849 [Cylindrobasidium torrendii FP15055 ss-10]
g432	gene	12286	12729	0.38	-	.
g433	gene	13393	15435	0.67	+	.		KDQ17879.1	31.13	530	317	12	3	501	6	518	2e-67	238	hypothetical protein BOTBODRAFT_63640 [Botryobasidium botryosum FD-172 SS1]
g434	gene	15949	16869	0.71	-	.		KNZ72147.1	56.68	367	97	11	1	306	1	366	2e-121	366	hypothetical protein J132_04428 [Termitomyces sp. J132]
g435	gene	17700	19905	0.06	-	.		KIO21854.1	27.73	512	291	19	73	549	2	469	5e-42	168	hypothetical protein M407DRAFT_57846, partial [Tulasnella calospora MUT 4182]
g436	gene	148	1203	0.75	+	.
g437	gene	36	400	0.74	+	.
g438	gene	145	2491	0.09	-	.		KTB35220.1	37.87	272	132	8	311	565	51	302	6e-41	164	hypothetical protein WG66_12199 [Moniliophthora roreri]
g439	gene	109	431	0.91	+	.		KIY65267.1	44.83	87	38	3	3	79	487	573	3e-05	52	hypothetical protein CYLTODRAFT_412727 [Cylindrobasidium torrendii FP15055 ss-10]
g440	gene	842	1622	0.45	-	.		KIK52024.1	31.03	203	122	6	7	208	11	196	5e-10	66.6	hypothetical protein GYMLUDRAFT_251601 [Gymnopus luxurians FD-317 M1]
g441	gene	2277	2973	0.22	+	.		KIK53084.1	51.66	151	72	1	47	197	1	150	5e-49	170	hypothetical protein GYMLUDRAFT_102698, partial [Gymnopus luxurians FD-317 M1]
g442	gene	43	779	0.85	-	.		KIY69275.1	56.22	217	90	3	1	212	1	217	3e-69	243	hypothetical protein CYLTODRAFT_394060 [Cylindrobasidium torrendii FP15055 ss-10]
g443	gene	124	1753	0.34	+	.		KYQ42533.1	49.39	409	197	2	1	405	426	828	3e-124	394	putative AC transposase [Hypsizygus marmoreus]
g444	gene	6	1277	0.3	-	.		KIY64976.1	40.54	185	90	6	2	173	140	317	1e-25	114	hypothetical protein CYLTODRAFT_412931 [Cylindrobasidium torrendii FP15055 ss-10]
g445	gene	96	3354	0.13	-	.		KIY65907.1	71.68	452	128	0	376	827	1	452	0	681	glycosyltransferase family 59 protein [Cylindrobasidium torrendii FP15055 ss-10]
g446	gene	4051	6836	0.53	+	.		KIY65904.1	65.76	809	265	5	4	812	2	798	0	1120	OPT oligopeptide transporter [Cylindrobasidium torrendii FP15055 ss-10]
g447	gene	7199	8807	0.96	-	.		KIY65892.1	79.32	498	103	0	1	498	1	498	0	837	nuclear matrix protein NMP200 [Cylindrobasidium torrendii FP15055 ss-10]
g448	gene	8952	10107	0.93	+	.		KIK70434.1	63.02	338	109	3	1	326	1	334	5e-132	393	hypothetical protein GYMLUDRAFT_147953 [Gymnopus luxurians FD-317 M1]
g449	gene	10335	12224	0.15	-	.		KZT06298.1	36.47	521	242	17	1	440	1	513	9e-73	254	hypothetical protein LAESUDRAFT_726121 [Laetiporus sulphureus 93-53]
g450	gene	12519	14592	0.17	+	.		KIY65894.1	84.96	585	82	4	1	581	1	583	0	1038	pre-mRNA splicing factor [Cylindrobasidium torrendii FP15055 ss-10]
g451	gene	15333	18864	0.06	+	.		KIY65896.1	74.82	850	191	9	101	939	4	841	0	1191	MCM-domain-containing protein [Cylindrobasidium torrendii FP15055 ss-10]
g452	gene	18940	21907	0.34	-	.		KIY65897.1	59.37	822	300	7	1	795	1	815	0	982	hypothetical protein CYLTODRAFT_378693 [Cylindrobasidium torrendii FP15055 ss-10]
g453	gene	22014	26086	0.02	+	.		KIY65898.1	82.52	143	25	0	50	192	1	143	6e-73	250	carbonic anhydrase, partial [Cylindrobasidium torrendii FP15055 ss-10]
g454	gene	26772	30338	0.04	-	.		KNZ79627.1	45.45	858	376	15	35	807	1764	2614	0	675	Transcription factor tau subunit sfc3 [Termitomyces sp. J132]
g455	gene	30406	36350	0.06	-	.		KYQ45246.1	48.21	1925	815	37	1	1771	1	1897	0	1659	hypothetical protein Hypma_00030 [Hypsizygus marmoreus]
g456	gene	36778	41898	0.01	-	.		KYQ45245.1	72.25	1009	238	9	1	999	1	977	0	1507	ATP-binding cassette sub-family D member 2 [Hypsizygus marmoreus]
g457	gene	42140	46352	0.99	-	.		KIY65889.1	65	1357	410	12	1	1336	1	1313	0	1803	kinase [Cylindrobasidium torrendii FP15055 ss-10]
g458	gene	46569	48319	0.02	+	.		KIY65890.1	81.7	377	44	4	1	376	14	366	0	607	developmentally regulated GTP-binding protein [Cylindrobasidium torrendii FP15055 ss-10]
g459	gene	48505	49215	0.55	+	.		KIY67604.1	69.06	223	69	0	1	223	1	223	3e-110	329	NAD-P-binding protein [Cylindrobasidium torrendii FP15055 ss-10]
g460	gene	49255	50289	0.48	-	.		KIY67605.1	48.69	267	135	2	29	294	35	300	3e-89	281	hypothetical protein CYLTODRAFT_490515 [Cylindrobasidium torrendii FP15055 ss-10]
g461	gene	50452	51428	0.2	+	.		KIY67606.1	68.52	216	68	0	1	216	1	216	9e-108	322	putative methylase [Cylindrobasidium torrendii FP15055 ss-10]
g462	gene	51460	52973	0.94	-	.		KIY67607.1	72.73	473	122	4	1	470	1	469	0	684	mitochondrial carrier [Cylindrobasidium torrendii FP15055 ss-10]
g463	gene	53362	58594	0.15	+	.		KIY67608.1	71.76	1487	380	14	1	1462	1	1472	0	2126	tricalbin [Cylindrobasidium torrendii FP15055 ss-10]
g464	gene	59055	60419	0.27	+	.		KIY67430.1	84.48	406	61	2	1	404	1	406	0	698	hypothetical protein CYLTODRAFT_422535 [Cylindrobasidium torrendii FP15055 ss-10]
g465	gene	60494	61757	0.79	-	.		KIY67432.1	50.96	363	169	5	4	362	36	393	3e-117	358	hypothetical protein CYLTODRAFT_293505 [Cylindrobasidium torrendii FP15055 ss-10]
g466	gene	62126	63790	0.05	+	.		KIY67431.1	49.88	431	206	5	4	428	3	429	1e-148	443	hypothetical protein CYLTODRAFT_422536 [Cylindrobasidium torrendii FP15055 ss-10]
g467	gene	63912	64978	0.54	-	.		XP_007842475.1	67.73	251	81	0	4	254	25	275	2e-127	375	dienelactone hydrolase family protein [Moniliophthora roreri MCA 2997]
g468	gene	65428	68570	0.03	-	.		KIY67429.1	57.42	458	166	10	10	450	8	453	6e-158	478	hypothetical protein CYLTODRAFT_397114 [Cylindrobasidium torrendii FP15055 ss-10]
g469	gene	68867	72315	0.13	-	.		KDR77135.1	63.96	910	300	13	94	994	50	940	0	1185	hypothetical protein GALMADRAFT_66053 [Galerina marginata CBS 339.88]
g470	gene	72431	73995	0.74	+	.		KIY67427.1	62.69	453	135	11	8	432	23	469	0	545	DUF500-domain-containing protein [Cylindrobasidium torrendii FP15055 ss-10]
g471	gene	74088	83892	0.01	-	.		KIM47914.1	70.15	670	187	6	980	1644	1	662	0	946	hypothetical protein M413DRAFT_439611 [Hebeloma cylindrosporum h7]
g472	gene	2857	4812	0.73	+	.		KIY65024.1	82.37	397	68	1	6	400	4	400	0	676	hypothetical protein CYLTODRAFT_380082 [Cylindrobasidium torrendii FP15055 ss-10]
g473	gene	6595	7755	0.36	-	.		KIY61872.1	76.39	305	72	0	1	305	30	334	4e-161	465	UAA transporter [Cylindrobasidium torrendii FP15055 ss-10]
g474	gene	7970	8548	0.57	+	.		KIY61871.1	48.07	181	72	4	11	185	26	190	3e-45	160	hypothetical protein CYLTODRAFT_427288 [Cylindrobasidium torrendii FP15055 ss-10]
g475	gene	9636	13400	0.09	+	.		KIY67456.1	64.08	412	113	4	7	383	5	416	0	545	MFS general substrate transporter [Cylindrobasidium torrendii FP15055 ss-10]
g476	gene	62	2289	0.51	+	.		KIY63059.1	66.96	687	197	12	1	677	84	750	0	886	hypothetical protein CYLTODRAFT_382829 [Cylindrobasidium torrendii FP15055 ss-10]
g477	gene	2561	8475	0.11	+	.		KIY74445.1	67.09	629	182	7	971	1581	33	654	0	874	UPF0061-domain-containing protein [Cylindrobasidium torrendii FP15055 ss-10]
g478	gene	8749	10405	0.61	-	.		KIY65296.1	64.22	545	174	14	1	534	1	535	0	578	hypothetical protein CYLTODRAFT_379685 [Cylindrobasidium torrendii FP15055 ss-10]
g479	gene	10686	12025	0.65	-	.		KIY65295.1	72.21	439	112	5	1	430	1	438	0	610	zf-DHHC-domain-containing protein [Cylindrobasidium torrendii FP15055 ss-10]
g480	gene	12355	14113	0.96	+	.
g481	gene	14217	15740	0.39	-	.		KIY64253.1	70.55	438	129	0	1	438	1	438	0	633	AB-hydrolase YheT [Cylindrobasidium torrendii FP15055 ss-10]
g482	gene	16324	17099	0.92	+	.		KIY64255.1	61.03	195	68	6	16	207	10	199	3e-61	202	hypothetical protein CYLTODRAFT_425387 [Cylindrobasidium torrendii FP15055 ss-10]
g483	gene	17161	20711	0.02	-	.		KIK29717.1	63.03	357	113	8	2	354	8	349	4e-128	395	hypothetical protein PISMIDRAFT_671656 [Pisolithus microcarpus 441]
g484	gene	20980	23589	0.31	-	.		KIY65294.1	51.97	887	271	29	2	813	1	807	0	658	hypothetical protein CYLTODRAFT_379682 [Cylindrobasidium torrendii FP15055 ss-10]
g485	gene	25274	27644	0.24	+	.		KIY65293.1	78.83	529	112	0	4	532	26	554	0	877	general amino acid permease AGP2 [Cylindrobasidium torrendii FP15055 ss-10]
g486	gene	27713	28932	0.61	-	.		KIY65291.1	90.58	308	29	0	1	308	1	308	0	598	proteasome-domain-containing protein [Cylindrobasidium torrendii FP15055 ss-10]
g487	gene	29317	30110	0.25	+	.		KIY65290.1	56.65	203	88	0	1	203	1	203	2e-74	236	hypothetical protein CYLTODRAFT_492445 [Cylindrobasidium torrendii FP15055 ss-10]
g488	gene	30385	30928	0.41	+	.		KII89156.1	83.46	127	20	1	1	127	1	126	2e-70	220	hypothetical protein PLICRDRAFT_40790 [Plicaturopsis crispa FD-325 SS-3]
g489	gene	31098	33368	0.13	+	.		KIY65282.1	58.82	357	121	4	214	569	22	353	1e-125	386	hypothetical protein CYLTODRAFT_400654 [Cylindrobasidium torrendii FP15055 ss-10]
g490	gene	33477	34427	0.96	-	.		KIY65283.1	45.07	284	108	5	1	283	1	237	1e-57	197	hypothetical protein CYLTODRAFT_424475 [Cylindrobasidium torrendii FP15055 ss-10]
g491	gene	34593	37669	0.53	+	.		KDQ60447.1	49.06	907	375	15	2	846	8	889	0	810	hypothetical protein JAAARDRAFT_77504 [Jaapia argillacea MUCL 33604]
g492	gene	181	1242	0.12	+	.
g493	gene	1689	2437	0.48	-	.		KIY64372.1	44.27	131	45	4	3	105	144	274	1e-19	97.4	hypothetical protein CYLTODRAFT_102547 [Cylindrobasidium torrendii FP15055 ss-10]
g494	gene	4594	5047	0.77	+	.
g495	gene	5123	11241	0.1	-	.		KIJ57951.1	52.14	1306	548	16	392	1655	82	1352	0	1313	hypothetical protein HYDPIDRAFT_103556 [Hydnomerulius pinastri MD-312]
g496	gene	200	1545	0.11	+	.
g497	gene	227	1310	0.31	+	.		KIJ09498.1	29.74	306	193	7	5	297	849	1145	1e-25	119	hypothetical protein PAXINDRAFT_157877 [Paxillus involutus ATCC 200175]
g498	gene	348	2138	0.04	-	.		KDR71490.1	26.69	281	182	7	119	382	48	321	4e-17	94.4	hypothetical protein GALMADRAFT_253791 [Galerina marginata CBS 339.88]
g499	gene	2488	7283	0.01	-	.		KIY70181.1	83.12	462	78	0	130	591	8	469	0	798	DUF1212-domain-containing protein [Cylindrobasidium torrendii FP15055 ss-10]
g500	gene	7531	10713	0.04	-	.		KIK07470.1	57.26	889	280	18	2	802	13	889	0	952	hypothetical protein K443DRAFT_2336 [Laccaria amethystina LaAM-08-1]
g501	gene	11047	11908	0.42	+	.		KIY62635.1	56.9	232	71	3	1	224	1	211	8e-75	238	hypothetical protein CYLTODRAFT_383345 [Cylindrobasidium torrendii FP15055 ss-10]
g502	gene	12272	16724	0.52	-	.		KIY72480.1	37.43	1301	650	36	1	1195	1	1243	0	739	S-adenosyl-L-methionine-dependent methyltransferase [Cylindrobasidium torrendii FP15055 ss-10]
g503	gene	23	483	0.59	+	.
g504	gene	27	1340	0.83	-	.		KIL67331.1	32.72	162	95	6	219	377	262	412	5e-09	68.9	hypothetical protein M378DRAFT_177418 [Amanita muscaria Koide BX008]
g505	gene	145	1548	0.65	+	.		KIK56447.1	58.12	351	140	1	1	351	1	344	7e-140	414	hypothetical protein GYMLUDRAFT_47209 [Gymnopus luxurians FD-317 M1]
g506	gene	1697	2579	0.84	-	.
g507	gene	3599	4491	0.9	-	.
g508	gene	5640	7407	0.37	+	.
g509	gene	164	1107	0.27	-	.		XP_007846568.1	33.33	237	127	8	39	261	79	298	2e-25	114	hypothetical protein Moror_1049 [Moniliophthora roreri MCA 2997]
g510	gene	1856	6130	0.06	+	.		KIY66537.1	70.63	521	148	4	289	807	5	522	0	772	carboxylesterase [Cylindrobasidium torrendii FP15055 ss-10]
g511	gene	6618	9168	0.56	+	.		KIY70427.1	51.17	639	229	9	143	735	89	690	0	608	hypothetical protein CYLTODRAFT_370984 [Cylindrobasidium torrendii FP15055 ss-10]
g512	gene	9295	10645	0.17	+	.		KXN83943.1	24.82	278	138	9	25	248	23	283	5e-08	64.3	hypothetical protein AN958_00786 [Leucoagaricus sp. SymC.cos]
g513	gene	11118	11504	0.43	-	.		KIY66542.1	69.53	128	39	0	1	128	36	163	3e-56	187	acyl-CoA N-acyltransferase [Cylindrobasidium torrendii FP15055 ss-10]
g514	gene	11806	14851	0.35	-	.		KIY66538.1	86.56	454	61	0	3	456	4	457	0	836	thiolase-like protein [Cylindrobasidium torrendii FP15055 ss-10]
g515	gene	15030	15626	0.57	-	.		KIY66539.1	41.97	193	108	2	3	193	2	192	4e-42	153	hypothetical protein CYLTODRAFT_398588 [Cylindrobasidium torrendii FP15055 ss-10]
g516	gene	15834	18338	0.83	+	.		KIY66540.1	39.52	830	412	19	18	830	6	762	1e-165	513	hypothetical protein CYLTODRAFT_30469 [Cylindrobasidium torrendii FP15055 ss-10]
g517	gene	18402	20350	0.31	-	.		KIJ65467.1	64.38	525	157	6	6	502	1	523	0	670	hypothetical protein HYDPIDRAFT_187260 [Hydnomerulius pinastri MD-312]
g518	gene	20451	25120	0.02	+	.		KIM90267.1	72.21	529	124	2	492	997	1	529	0	760	hypothetical protein PILCRDRAFT_60182 [Piloderma croceum F 1598]
g519	gene	25215	29821	0.1	-	.		KII84420.1	80.42	526	102	1	19	543	25	550	0	885	hypothetical protein PLICRDRAFT_57814 [Plicaturopsis crispa FD-325 SS-3]
g520	gene	48	2113	0.14	+	.		KIY74123.1	37.33	150	88	2	10	153	8	157	6e-20	98.6	hypothetical protein CYLTODRAFT_484870 [Cylindrobasidium torrendii FP15055 ss-10]
g521	gene	2462	3715	0.66	-	.
g522	gene	1602	3361	0.78	+	.		KIY62584.1	50.94	583	244	11	20	568	21	595	0	543	hypothetical protein CYLTODRAFT_494535 [Cylindrobasidium torrendii FP15055 ss-10]
g523	gene	3923	7182	0.1	+	.		KIY66946.1	61.35	740	247	11	31	761	27	736	0	869	TrkH-domain-containing protein [Cylindrobasidium torrendii FP15055 ss-10]
g524	gene	7951	11890	0.01	+	.		KIY66962.1	58.81	403	145	3	59	457	1	386	8e-152	461	hypothetical protein CYLTODRAFT_422976 [Cylindrobasidium torrendii FP15055 ss-10]
g525	gene	12340	16663	0.08	+	.		XP_007858215.1	80	270	49	1	486	750	13	282	1e-149	459	mitochondrial tricarboxylate transporter [Moniliophthora roreri MCA 2997]
g526	gene	16785	18213	0.68	-	.		KIY66955.1	76.42	352	83	0	5	356	6	357	0	582	NAD-P-binding protein [Cylindrobasidium torrendii FP15055 ss-10]
g527	gene	18474	19763	0.16	-	.		KIY73150.1	71.27	275	79	0	38	312	15	289	6e-139	407	NAD-P-binding protein [Cylindrobasidium torrendii FP15055 ss-10]
g528	gene	20462	24266	0.1	+	.		KIY66953.1	69.84	305	86	3	1	303	1	301	4e-137	422	hypothetical protein CYLTODRAFT_422967 [Cylindrobasidium torrendii FP15055 ss-10]
g529	gene	78	4627	0.01	-	.		KIY72516.1	51.81	332	127	4	11	309	8	339	1e-96	317	Aldo/keto reductase [Cylindrobasidium torrendii FP15055 ss-10]
g530	gene	339	746	0.63	+	.		GAW03969.1	25.76	132	97	1	1	132	729	859	3e-06	57	DNA repair protein rhp26 [Lentinula edodes]
g531	gene	1130	1588	0.23	-	.
g532	gene	155	3043	0.34	+	.		XP_001881757.1	57.78	540	215	6	1	532	367	901	0	624	predicted protein [Laccaria bicolor S238N-H82]
g533	gene	155	1078	0.81	+	.		KIY66556.1	52.94	272	97	7	2	256	5	262	7e-49	174	SH3-domain-containing protein [Cylindrobasidium torrendii FP15055 ss-10]
g534	gene	1446	6572	0.01	+	.		KIY66554.1	60.18	221	82	3	245	465	3	217	4e-74	258	hypothetical protein CYLTODRAFT_423342 [Cylindrobasidium torrendii FP15055 ss-10]
g535	gene	6621	8195	0.28	-	.		XP_007848812.1	67.89	327	104	1	2	328	1	326	6e-162	468	glycosyl family [Moniliophthora roreri MCA 2997]
g536	gene	8673	10350	0.33	-	.		KIY66547.1	63.67	490	157	9	6	478	5	490	0	612	zf-C3HC-domain-containing protein [Cylindrobasidium torrendii FP15055 ss-10]
g537	gene	1	1007	0.4	-	.		KIM44982.1	30.95	252	127	11	21	233	11	254	3e-16	87	hypothetical protein M413DRAFT_442945 [Hebeloma cylindrosporum h7]
g538	gene	1174	7682	0.03	+	.		KIY61680.1	36.59	1574	841	30	290	1758	9	1530	0	946	hypothetical protein CYLTODRAFT_447602 [Cylindrobasidium torrendii FP15055 ss-10]
g539	gene	7842	14829	0.01	+	.
g540	gene	48	783	0.88	-	.		KIY61568.1	26.98	215	138	7	1	207	1	204	2e-09	65.1	hypothetical protein CYLTODRAFT_477618 [Cylindrobasidium torrendii FP15055 ss-10]
g541	gene	2053	4976	0.35	+	.		KIY61896.1	29.84	191	102	8	434	624	48	206	2e-07	65.5	hypothetical protein CYLTODRAFT_494986 [Cylindrobasidium torrendii FP15055 ss-10]
g542	gene	28	669	0.39	+	.
g543	gene	119	963	0.27	+	.		KIY68120.1	55.83	206	88	1	1	206	21	223	1e-76	242	hypothetical protein CYLTODRAFT_421881 [Cylindrobasidium torrendii FP15055 ss-10]
g544	gene	1618	3172	0.14	+	.		BAJ07535.1	88.4	457	24	1	30	457	1	457	0	836	glycoside hydrolase family 7 [Flammulina velutipes]
g545	gene	3976	5535	0.36	+	.		KIY66183.1	66.36	428	134	4	2	428	5	423	0	573	hypothetical protein CYLTODRAFT_423687 [Cylindrobasidium torrendii FP15055 ss-10]
g546	gene	5805	7200	0.21	-	.		KIY69956.1	42.61	460	229	12	1	431	63	516	1e-112	353	hypothetical protein CYLTODRAFT_420264 [Cylindrobasidium torrendii FP15055 ss-10]
g547	gene	7593	8964	0.56	-	.		KZT22952.1	79.35	276	57	0	48	323	51	326	4e-170	489	epimerase-domain-containing protein [Neolentinus lepideus HHB14362 ss-1]
g548	gene	9077	10047	0.81	+	.		KIY62620.1	61.01	277	72	4	1	271	23	269	3e-115	345	adenine nucleotide alpha hydrolases-like protein [Cylindrobasidium torrendii FP15055 ss-10]
g549	gene	10387	11819	0.3	-	.		KIK66866.1	57.04	291	116	3	23	312	19	301	2e-110	336	hypothetical protein GYMLUDRAFT_239088 [Gymnopus luxurians FD-317 M1]
g550	gene	12689	13926	0.58	-	.		KIY68131.1	67.9	324	97	2	1	323	1	318	3e-161	466	hypothetical protein CYLTODRAFT_374824 [Cylindrobasidium torrendii FP15055 ss-10]
g551	gene	14548	15210	0.44	+	.		KIY44186.1	44.71	170	86	5	20	182	19	187	5e-32	125	hypothetical protein FISHEDRAFT_67827 [Fistulina hepatica ATCC 64428]
g552	gene	15321	16766	0.41	-	.		KIY68134.1	73.22	295	79	0	1	295	1	295	4e-159	459	TPR-like protein [Cylindrobasidium torrendii FP15055 ss-10]
g553	gene	16888	18203	0.58	+	.		KIY68137.1	61.56	424	148	6	1	422	1	411	0	529	DHH phosphoesterase [Cylindrobasidium torrendii FP15055 ss-10]
g554	gene	199	2197	0.38	+	.		GAT47627.1	31.43	315	197	5	176	488	227	524	2e-43	176	predicted protein [Mycena chlorophos]
g555	gene	108	3166	0.53	+	.		KIJ07352.1	34.95	947	539	21	5	909	93	1004	2e-159	512	hypothetical protein PAXINDRAFT_121100, partial [Paxillus involutus ATCC 200175]
g556	gene	414	1773	0.74	+	.		KIY63346.1	64.59	401	134	6	2	398	3	399	0	529	hypothetical protein CYLTODRAFT_493971 [Cylindrobasidium torrendii FP15055 ss-10]
g557	gene	1922	4758	0.71	+	.		KIY63344.1	69.55	867	217	18	5	848	12	854	0	1053	ATP-NAD kinase [Cylindrobasidium torrendii FP15055 ss-10]
g558	gene	4941	6972	0.34	+	.		KIY63342.1	42.34	581	295	11	2	564	12	570	4e-153	465	hypothetical protein CYLTODRAFT_414086 [Cylindrobasidium torrendii FP15055 ss-10]
g559	gene	7050	12940	0.28	-	.		KIY66197.1	61.81	1236	380	23	1	1180	1	1200	0	1299	hypothetical protein CYLTODRAFT_491663 [Cylindrobasidium torrendii FP15055 ss-10]
g560	gene	13185	14565	0.21	-	.		KIY69569.1	65.29	314	105	4	1	313	1	311	1e-146	428	hypothetical protein CYLTODRAFT_420637 [Cylindrobasidium torrendii FP15055 ss-10]
g561	gene	15375	18409	0.32	-	.		KNZ78804.1	51.29	811	306	18	117	877	1	772	0	717	E3 ubiquitin-protein ligase HRD1 [Termitomyces sp. J132]
g562	gene	18500	19966	0.89	+	.		KNZ74539.1	30	240	139	11	22	244	140	367	2e-05	58.5	hypothetical protein J132_06493, partial [Termitomyces sp. J132]
g563	gene	20000	21341	0.72	-	.		KIY66200.1	68.48	368	105	5	28	384	5	372	1e-176	512	mitochondrial matrix Mmp37 [Cylindrobasidium torrendii FP15055 ss-10]
g564	gene	21533	23445	0.69	-	.		KIY66202.1	66.34	511	153	4	1	506	1	497	0	684	DUF1692-domain-containing protein [Cylindrobasidium torrendii FP15055 ss-10]
g565	gene	23755	24522	0.02	+	.		KNZ79765.1	64.71	153	45	3	5	153	3	150	3e-58	193	Nuclear transcription factor Y subunit gamma [Termitomyces sp. J132]
g566	gene	24881	27237	0.04	+	.		KIY66204.1	82.42	654	76	3	1	616	1	653	0	1111	Ca2+-binding actin-bundling protein [Cylindrobasidium torrendii FP15055 ss-10]
g567	gene	27446	27967	0.46	+	.		KDQ60226.1	63.27	147	41	5	5	142	4	146	9e-49	167	hypothetical protein JAAARDRAFT_174251 [Jaapia argillacea MUCL 33604]
g568	gene	28266	29841	0.39	-	.		KIM45066.1	75.21	484	110	4	12	489	19	498	0	739	hypothetical protein M413DRAFT_441720 [Hebeloma cylindrosporum h7]
g569	gene	30092	31405	0.7	-	.		GAW00713.1	90.81	370	34	0	1	370	1	370	0	677	60s ribosomal protein l2 [Lentinula edodes]
g570	gene	31816	36985	0.01	+	.		KIY66211.1	80.84	574	99	4	900	1471	1	565	0	937	histidyl-tRNA synthetase [Cylindrobasidium torrendii FP15055 ss-10]
g571	gene	37167	39498	0.09	-	.		GAW05142.1	90.37	602	57	1	1	602	1	601	0	1134	rnase l inhibitor-type atp binding cassette protein [Lentinula edodes]
g572	gene	39666	42458	0.15	-	.		KIY64100.1	75.28	445	78	7	1	425	1	433	0	647	hypothetical protein CYLTODRAFT_381376 [Cylindrobasidium torrendii FP15055 ss-10]
g573	gene	42656	43223	0.56	+	.		XP_007362830.1	86.96	138	18	0	1	138	1	138	2e-86	261	UBC-like protein [Dichomitus squalens LYAD-421 SS1]
g574	gene	43553	47688	0.23	+	.		KIY64097.1	81.6	810	148	1	298	1107	1	809	0	1390	6-phosphofructokinase [Cylindrobasidium torrendii FP15055 ss-10]
g575	gene	47902	50699	0.29	-	.		KIY74288.1	58.44	859	278	19	26	850	37	850	0	860	hypothetical protein CYLTODRAFT_448050 [Cylindrobasidium torrendii FP15055 ss-10]
g576	gene	50885	52244	0.85	+	.		KIY74289.1	74.94	411	93	4	1	401	1	411	0	619	kinase-like protein [Cylindrobasidium torrendii FP15055 ss-10]
g577	gene	52381	55789	0.01	-	.		KIM39783.1	51.15	348	164	3	301	643	3	349	5e-114	358	hypothetical protein M413DRAFT_446708 [Hebeloma cylindrosporum h7]
g578	gene	56209	57151	0.72	+	.		KIY74292.1	49.53	319	122	6	2	296	4	307	6e-89	280	hypothetical protein CYLTODRAFT_448054 [Cylindrobasidium torrendii FP15055 ss-10]
g579	gene	57544	63555	0.05	-	.		KZO97998.1	80.18	328	61	2	2	325	53	380	0	569	ribonucleotide reductase small subunit [Calocera viscosa TUFC12733]
g580	gene	64917	66564	0.5	-	.		KIY67967.1	59.47	449	176	3	2	450	3	445	0	559	hypothetical protein CYLTODRAFT_277105 [Cylindrobasidium torrendii FP15055 ss-10]
g581	gene	67363	70444	0.34	+	.		KDQ27954.1	66.92	777	256	1	3	779	2	777	0	1149	hypothetical protein PLEOSDRAFT_1056476 [Pleurotus ostreatus PC15]
g582	gene	70655	71880	0.35	-	.		CUA77579.1	52.81	356	160	5	1	352	1	352	1e-119	362	hypothetical protein RSOLAG22IIIB_02596 [Rhizoctonia solani]
g583	gene	72246	73268	0.95	+	.		XP_007317761.1	48.3	352	147	9	1	324	1	345	8e-86	275	hypothetical protein SERLADRAFT_466108 [Serpula lacrymans var. lacrymans S7.9]
g584	gene	73516	75861	0.75	-	.		KYQ41212.1	66.76	692	218	7	15	695	31	721	0	960	Lysophospholipase 1 [Hypsizygus marmoreus]
g585	gene	77746	80939	0.24	+	.		KIY74287.1	69.12	434	134	0	64	497	29	462	0	615	MFS general substrate transporter [Cylindrobasidium torrendii FP15055 ss-10]
g586	gene	81198	83339	0.05	-	.		KIY74373.1	67.95	259	74	1	4	253	23	281	6e-109	338	PTPLA-domain-containing protein [Cylindrobasidium torrendii FP15055 ss-10]
g587	gene	83701	84967	0.54	+	.		KIY74374.1	67.37	331	106	2	7	336	8	337	2e-168	486	glycoside hydrolase family 16 protein [Cylindrobasidium torrendii FP15055 ss-10]
g588	gene	85146	92747	0.03	-	.		KIY65918.1	87.9	1074	125	3	923	1992	1	1073	0	1914	putative pre-mRNA splicing factor [Cylindrobasidium torrendii FP15055 ss-10]
g589	gene	96668	98992	0.18	+	.		KIY62358.1	43.17	542	281	10	8	535	2	530	9e-137	420	cytochrome P450 [Cylindrobasidium torrendii FP15055 ss-10]
g590	gene	99221	101409	0.65	-	.		KIY74365.1	67.47	661	186	16	1	646	23	669	0	759	hypothetical protein CYLTODRAFT_416207 [Cylindrobasidium torrendii FP15055 ss-10]
g591	gene	101615	103536	0.56	+	.		KIY74366.1	47.09	429	222	3	140	564	1	428	2e-136	417	hypothetical protein CYLTODRAFT_340262 [Cylindrobasidium torrendii FP15055 ss-10]
g592	gene	103928	104721	0.52	-	.		KIK68903.1	40.88	159	89	2	1	155	1	158	1e-19	92	hypothetical protein GYMLUDRAFT_91311 [Gymnopus luxurians FD-317 M1]
g593	gene	104788	105460	0.26	+	.
g594	gene	105553	107010	0.72	+	.		KIY74252.1	45.09	224	108	4	269	485	311	526	5e-50	190	hypothetical protein CYLTODRAFT_448016 [Cylindrobasidium torrendii FP15055 ss-10]
g595	gene	107282	108049	0.9	+	.		XP_008036712.1	45.21	303	94	10	6	250	8	296	1e-48	176	hypothetical protein TRAVEDRAFT_165042 [Trametes versicolor FP-101664 SS1]
g596	gene	108111	109223	0.26	-	.		KIY65925.1	71.83	284	57	2	1	261	31	314	1e-142	416	mitochondrial carrier [Cylindrobasidium torrendii FP15055 ss-10]
g597	gene	109440	112036	0.29	+	.		KIY64096.1	79.25	265	52	1	1	265	1	262	3e-142	429	Isy1-like splicing factor [Cylindrobasidium torrendii FP15055 ss-10]
g598	gene	112111	115930	0.31	-	.		ADX07309.1	93.38	906	41	3	1	906	24	910	0	1732	putative chitin synthase [Flammulina velutipes]
g599	gene	116162	118510	0.93	+	.		XP_007844140.1	32.54	335	179	8	434	740	301	616	9e-35	151	hypothetical protein Moror_6886 [Moniliophthora roreri MCA 2997]
g600	gene	118978	120030	0.21	+	.		KIY74372.1	36.36	330	181	9	1	323	1	308	8e-38	148	hypothetical protein CYLTODRAFT_439274 [Cylindrobasidium torrendii FP15055 ss-10]
g601	gene	120135	121402	0.95	-	.		KDR74310.1	85.21	338	49	1	1	337	1	338	0	566	hypothetical protein GALMADRAFT_250114 [Galerina marginata CBS 339.88]
g602	gene	121502	122756	0.76	+	.		KIJ92511.1	67.65	408	59	9	2	337	4	410	5e-180	518	hypothetical protein K443DRAFT_685203 [Laccaria amethystina LaAM-08-1]
g603	gene	123143	124725	0.33	-	.
g604	gene	125024	128300	0.87	+	.		KIY74238.1	64	1011	300	19	65	1053	1	969	0	1137	hypothetical protein CYLTODRAFT_448003 [Cylindrobasidium torrendii FP15055 ss-10]
g605	gene	128669	131039	0.85	+	.		KIY74237.1	83.05	708	118	1	1	706	1	708	0	1229	prolyl-tRNA synthetase [Cylindrobasidium torrendii FP15055 ss-10]
g606	gene	131310	134265	0.25	-	.		KIY74244.1	52.03	394	175	6	16	404	20	404	2e-130	407	protein serine/threonine phosphatase 2C [Cylindrobasidium torrendii FP15055 ss-10]
g607	gene	134858	138844	0.11	+	.		KIY74242.1	87.47	1173	119	8	1	1147	1	1171	0	2120	cytoplasmic dynein heavy chain 1 [Cylindrobasidium torrendii FP15055 ss-10]
g608	gene	139132	141539	0.41	+	.		KIY74241.1	44.09	889	322	29	1	741	1	862	6e-165	513	hypothetical protein CYLTODRAFT_484571 [Cylindrobasidium torrendii FP15055 ss-10]
g609	gene	142111	146710	0.12	+	.		OBZ68342.1	73.64	1123	264	4	33	1123	5	1127	0	1728	Alanine--tRNA ligase [Grifola frondosa]
g610	gene	146997	147629	0.49	+	.		KIY74233.1	44.35	239	93	10	1	209	19	247	9e-33	130	hypothetical protein CYLTODRAFT_133 [Cylindrobasidium torrendii FP15055 ss-10]
g611	gene	147810	148725	0.79	-	.		KIJ67665.1	47.65	277	96	9	45	281	98	365	6e-53	189	hypothetical protein HYDPIDRAFT_125925 [Hydnomerulius pinastri MD-312]
g612	gene	148836	149494	0.91	+	.		KDR75424.1	46.67	210	79	7	1	186	1	201	7e-32	125	hypothetical protein GALMADRAFT_555276 [Galerina marginata CBS 339.88]
g613	gene	149608	150285	0.96	-	.		KIK51612.1	96.03	151	6	0	1	151	1	151	1e-100	298	hypothetical protein GYMLUDRAFT_50430 [Gymnopus luxurians FD-317 M1]
g614	gene	150555	151417	0.76	+	.		KZS96347.1	84.75	236	35	1	1	235	1	236	4e-141	408	ribosomal protein S6e [Sistotremastrum niveocremeum HHB9708]
g615	gene	152063	154917	0.38	+	.		KIY65932.1	86.98	837	109	0	1	837	1	837	0	1519	urease [Cylindrobasidium torrendii FP15055 ss-10]
g616	gene	155152	158351	0.05	+	.		KIY65170.1	80.55	437	80	2	5	438	2	436	0	731	WD40 repeat-like protein [Cylindrobasidium torrendii FP15055 ss-10]
g617	gene	158817	163477	0.07	+	.		KIY63618.1	58.97	697	251	15	1	676	1	683	0	768	kinase-like protein [Cylindrobasidium torrendii FP15055 ss-10]
g618	gene	163583	168208	0.03	-	.		GAT57714.1	66.05	1181	355	15	23	1182	1	1156	0	1523	predicted protein [Mycena chlorophos]
g619	gene	168555	169945	0.69	+	.		KIY65679.1	42.9	352	134	9	36	353	52	370	8e-56	201	hypothetical protein CYLTODRAFT_492126 [Cylindrobasidium torrendii FP15055 ss-10]
g620	gene	170180	171340	0.42	-	.		KIY70992.1	56.96	309	126	2	13	314	3	311	2e-126	377	hypothetical protein CYLTODRAFT_346712 [Cylindrobasidium torrendii FP15055 ss-10]
g621	gene	171844	173436	0.25	-	.		KIY68185.1	67.44	172	53	2	203	373	25	194	2e-74	241	Redoxin [Cylindrobasidium torrendii FP15055 ss-10]
g622	gene	173782	174532	0.37	+	.		KDQ27920.1	46.33	177	89	2	5	178	4	177	2e-48	168	hypothetical protein PLEOSDRAFT_1104593 [Pleurotus ostreatus PC15]
g623	gene	174593	179921	0.11	-	.		KIY65685.1	63.09	951	327	16	1	938	1	940	0	1148	hypothetical protein CYLTODRAFT_379102 [Cylindrobasidium torrendii FP15055 ss-10]
g624	gene	179990	181616	0.37	+	.		KIY65684.1	85.29	442	63	2	8	448	30	470	0	797	cysteine proteinase [Cylindrobasidium torrendii FP15055 ss-10]
g625	gene	182309	183713	0.58	-	.		GAT57678.1	31.11	434	180	17	32	442	2	339	1e-40	160	predicted protein [Mycena chlorophos]
g626	gene	184193	191671	0.01	-	.		KIY66216.1	70.12	1111	303	16	443	1536	1	1099	0	1473	mitochondrial half-size ABC transporter [Cylindrobasidium torrendii FP15055 ss-10]
g627	gene	192248	197438	0.02	-	.		KYQ38673.1	53.02	1158	450	24	34	1127	9	1136	0	1122	SWI/SNF and RSC complexes subunit ssr3 [Hypsizygus marmoreus]
g628	gene	197639	199371	0.16	-	.		XP_001889276.1	59.89	364	112	5	44	374	5	367	2e-146	433	predicted protein [Laccaria bicolor S238N-H82]
g629	gene	199465	200116	0.97	-	.		KDQ27921.1	95.15	165	8	0	1	165	1	165	2e-108	319	hypothetical protein PLEOSDRAFT_1089520 [Pleurotus ostreatus PC15]
g630	gene	200343	201283	0.89	+	.		KIY65683.1	74.47	235	51	4	1	233	1	228	3e-119	353	cyclin-domain-containing protein [Cylindrobasidium torrendii FP15055 ss-10]
g631	gene	201781	205092	0.4	-	.		KIY65667.1	69.32	1069	259	27	1	1029	1	1040	0	1247	Pkinase-domain-containing protein [Cylindrobasidium torrendii FP15055 ss-10]
g632	gene	205682	207921	0.14	-	.		KIY65669.1	61.53	616	201	10	1	615	1	581	0	736	hypothetical protein CYLTODRAFT_400074 [Cylindrobasidium torrendii FP15055 ss-10]
g633	gene	208036	209915	0.98	+	.		KIY65670.1	52.98	621	232	17	1	604	1	578	3e-134	417	hypothetical protein CYLTODRAFT_445200 [Cylindrobasidium torrendii FP15055 ss-10]
g634	gene	211260	212860	0.39	+	.		KIY65671.1	49.27	205	72	6	145	329	104	296	2e-43	169	hypothetical protein CYLTODRAFT_456087 [Cylindrobasidium torrendii FP15055 ss-10]
g635	gene	213102	213456	0.39	-	.		XP_016645555.1	64.47	76	27	0	1	76	189	264	4e-29	117	hypothetical protein SAPIO_CDS1556 [Scedosporium apiospermum]
g636	gene	1239	4222	0.15	-	.		KIY65087.1	84.02	732	98	3	1	728	1	717	0	1275	glutamine-dependent NAD synthetase with GAT domain-containing protein [Cylindrobasidium torrendii FP15055 ss-10]
g637	gene	4544	7465	0.55	+	.		KIY67296.1	61.49	901	273	18	1	886	1	842	0	995	Rgp1-domain-containing protein [Cylindrobasidium torrendii FP15055 ss-10]
g638	gene	75	7247	0.22	+	.		GAT48229.1	35.21	1897	1068	42	326	2163	268	2062	0	1028	ATP-dependent DNA helicase [Mycena chlorophos]
g639	gene	516	1477	0.25	-	.
g640	gene	4836	6159	0.12	+	.
g641	gene	161	607	0.54	+	.		KIJ96342.1	53.15	143	66	1	7	148	1	143	6e-46	158	hypothetical protein K443DRAFT_291419 [Laccaria amethystina LaAM-08-1]
g642	gene	212	2359	0.59	-	.		KTB29902.1	37.98	516	290	10	1	495	1	507	2e-96	319	hypothetical protein WG66_17508 [Moniliophthora roreri]
g643	gene	9	532	0.34	-	.		KIY73302.1	47.06	136	66	4	25	158	49	180	4e-27	115	hypothetical protein CYLTODRAFT_417264 [Cylindrobasidium torrendii FP15055 ss-10]
g644	gene	361	642	0.56	+	.		KYQ35934.1	67.61	71	19	2	9	77	190	258	2e-20	94	Zinc-type alcohol dehydrogenase-like protein [Hypsizygus marmoreus]
g645	gene	1906	3843	0.13	+	.		KIK66866.1	59.02	266	105	4	193	457	39	301	5e-98	310	hypothetical protein GYMLUDRAFT_239088 [Gymnopus luxurians FD-317 M1]
g646	gene	4127	5939	0.76	-	.		XP_007845871.1	65.94	502	152	5	1	484	1	501	0	658	putative g-protein alpha subunit [Moniliophthora roreri MCA 2997]
g647	gene	6712	8127	0.23	-	.		KIY68128.1	62.75	349	127	3	2	347	3	351	3e-153	447	alcohol dehydrogenase superfamily protein [Cylindrobasidium torrendii FP15055 ss-10]
g648	gene	110	1188	0.92	+	.		KIK04040.1	84.52	252	22	1	1	235	423	674	2e-138	426	hypothetical protein K443DRAFT_676346, partial [Laccaria amethystina LaAM-08-1]
g649	gene	381	1581	0.98	-	.
g650	gene	137	1689	0.13	-	.		KIY70927.1	77.02	409	90	1	57	461	4	412	0	672	phenylalanyl-tRNA synthetase [Cylindrobasidium torrendii FP15055 ss-10]
g651	gene	1844	5486	0.02	-	.		KIY69215.1	50.55	364	119	7	356	666	1	356	8e-111	352	FMN-linked oxidoreductase [Cylindrobasidium torrendii FP15055 ss-10]
g652	gene	5834	7106	0.73	-	.		KIY70912.1	58.78	376	135	4	1	360	1	372	2e-143	424	hypothetical protein CYLTODRAFT_160914 [Cylindrobasidium torrendii FP15055 ss-10]
g653	gene	7405	10525	0.09	+	.		KYQ43256.1	71.28	296	74	4	1	287	13	306	9e-113	368	Phenylalanine--tRNA ligase, mitochondrial [Hypsizygus marmoreus]
g654	gene	10604	12699	0.43	-	.		KIY70895.1	70.96	513	144	1	1	508	1	513	0	752	cytochrome P450 [Cylindrobasidium torrendii FP15055 ss-10]
g655	gene	14088	16303	0.04	+	.		KIY70896.1	64.81	287	90	3	12	295	17	295	4e-123	370	hypothetical protein CYLTODRAFT_160531 [Cylindrobasidium torrendii FP15055 ss-10]
g656	gene	72	855	0.41	-	.		AAW52570.1	83.91	230	36	1	1	230	192	420	2e-133	402	RNA polymerase II largest subunit, partial [Mycetinis alliaceus]
g657	gene	335	2121	0.48	+	.		KIY64949.1	28.96	518	294	16	2	482	58	538	3e-50	194	hypothetical protein CYLTODRAFT_445664 [Cylindrobasidium torrendii FP15055 ss-10]
g658	gene	33	760	0.58	-	.		KTB31722.1	62.98	208	72	2	1	204	196	402	2e-88	279	hypothetical protein WG66_15688, partial [Moniliophthora roreri]
g659	gene	1063	1589	0.83	+	.		KIY70670.1	69.86	146	44	0	1	146	1	146	2e-63	220	ARM repeat-containing protein [Cylindrobasidium torrendii FP15055 ss-10]
g660	gene	43	603	0.41	-	.		KIY62118.1	38.1	126	74	2	5	127	243	367	2e-21	99.4	hypothetical protein CYLTODRAFT_459264 [Cylindrobasidium torrendii FP15055 ss-10]
g661	gene	16	729	0.99	-	.		GAT46376.1	69.23	234	72	0	2	235	281	514	1e-116	357	polyprotein, partial [Mycena chlorophos]
g662	gene	27	10109	0.01	-	.		KIY61680.1	36.17	1537	855	32	5	1447	7	1511	0	924	hypothetical protein CYLTODRAFT_447602 [Cylindrobasidium torrendii FP15055 ss-10]
g663	gene	10444	11497	0.66	-	.
g664	gene	11613	17735	0.06	+	.		KXN93394.1	29.73	841	517	23	593	1399	2	802	3e-92	331	ATP-dependent DNA helicase tlh2 [Leucoagaricus sp. SymC.cos]
g665	gene	428	1235	0.17	-	.		OCH84866.1	31.21	141	84	3	76	212	600	731	5e-07	60.5	hypothetical protein OBBRIDRAFT_698606, partial [Obba rivulosa]
g666	gene	281	1220	0.67	+	.		KIY66898.1	65.6	282	97	0	1	282	68	349	2e-130	390	hypothetical protein CYLTODRAFT_397963 [Cylindrobasidium torrendii FP15055 ss-10]
g667	gene	1907	5632	0.68	+	.		KDR85829.1	55.4	1287	409	35	5	1155	139	1396	0	1185	hypothetical protein GALMADRAFT_234925 [Galerina marginata CBS 339.88]
g668	gene	5978	7579	0.48	+	.		KIY66900.1	46.88	465	235	6	4	458	3	465	2e-143	432	hypothetical protein CYLTODRAFT_422984 [Cylindrobasidium torrendii FP15055 ss-10]
g669	gene	2686	5444	0.02	-	.		KYQ38778.1	39.43	814	445	12	88	858	158	966	0	594	Transposon TX1 uncharacterized protein [Hypsizygus marmoreus]
g670	gene	102	2537	0.54	-	.		KIY63258.1	29.11	687	402	20	69	724	73	705	1e-41	174	hypothetical protein CYLTODRAFT_414142 [Cylindrobasidium torrendii FP15055 ss-10]
g671	gene	2694	3413	0.99	+	.		EPT05687.1	30.51	177	103	6	16	187	201	362	4e-08	62.4	hypothetical protein FOMPIDRAFT_87139 [Fomitopsis pinicola FP-58527 SS1]
g672	gene	3479	4419	0.96	+	.		KIY63260.1	40.6	234	130	3	33	258	57	289	1e-40	153	hypothetical protein CYLTODRAFT_458265 [Cylindrobasidium torrendii FP15055 ss-10]
g673	gene	4448	5167	0.47	-	.		KIY61892.1	27.96	211	135	4	1	201	1	204	3e-15	81.6	hypothetical protein CYLTODRAFT_201552 [Cylindrobasidium torrendii FP15055 ss-10]
g674	gene	6692	12918	0.03	+	.		KIY61896.1	45.22	1181	532	18	466	1621	47	1137	0	988	hypothetical protein CYLTODRAFT_494986 [Cylindrobasidium torrendii FP15055 ss-10]
g675	gene	23	3901	0.3	-	.		XP_009543081.1	23.55	705	405	27	152	777	199	848	7e-24	120	hypothetical protein HETIRDRAFT_425214 [Heterobasidion irregulare TC 32-1]
g676	gene	10	5679	0.05	-	.		KIY61381.1	23.3	545	333	18	962	1450	358	873	1e-13	87.8	hypothetical protein CYLTODRAFT_495278 [Cylindrobasidium torrendii FP15055 ss-10]
g677	gene	6130	9163	0.1	+	.
g678	gene	9491	11288	0.35	+	.		KDR81112.1	32.71	373	239	7	136	506	1	363	3e-62	224	hypothetical protein GALMADRAFT_1358274, partial [Galerina marginata CBS 339.88]
g679	gene	147	518	0.4	-	.		KIY72144.1	67.48	123	30	4	1	123	187	299	2e-39	152	hypothetical protein CYLTODRAFT_434842 [Cylindrobasidium torrendii FP15055 ss-10]
g680	gene	59	2654	0.12	-	.		BAA13612.1	49.4	83	39	2	1	83	16	95	3e-13	78.6	FVFD16 [Flammulina velutipes]
g681	gene	3591	3908	0.76	+	.
g682	gene	5111	6385	0.28	+	.		KIY66771.1	26.59	267	162	8	45	296	34	281	2e-12	78.6	hypothetical protein CYLTODRAFT_491184 [Cylindrobasidium torrendii FP15055 ss-10]
g683	gene	547	4646	0.33	-	.		KIY61896.1	45.31	1141	549	18	75	1187	16	1109	0	968	hypothetical protein CYLTODRAFT_494986 [Cylindrobasidium torrendii FP15055 ss-10]
g684	gene	5096	6473	0.23	-	.
g685	gene	118	801	0.83	-	.
g686	gene	1006	2639	0.12	+	.		KIK36641.1	29.91	214	131	6	139	337	29	238	8e-16	86.7	hypothetical protein CY34DRAFT_26279 [Suillus luteus UH-Slu-Lm8-n1]
g687	gene	2758	3301	0.64	-	.		KZT03597.1	62.79	86	26	2	28	113	20	99	2e-23	100	hypothetical protein LAESUDRAFT_327993 [Laetiporus sulphureus 93-53]
g688	gene	3411	3689	0.9	-	.		KIY66992.1	62.07	58	22	0	20	77	786	843	5e-12	72.4	RNI-like protein [Cylindrobasidium torrendii FP15055 ss-10]
g689	gene	3	3210	0.25	-	.		XP_001840715.2	36.33	878	503	18	122	972	149	997	7e-157	509	hypothetical protein CC1G_09766 [Coprinopsis cinerea okayama7#130]
g690	gene	4353	5103	0.33	+	.
g691	gene	500	1350	0.85	-	.
g692	gene	348	1640	0.07	+	.
g693	gene	3120	4663	0.22	+	.
g694	gene	5559	9068	0.09	+	.
g695	gene	9252	10972	0.12	-	.		KIY72955.1	50.57	435	170	9	9	429	2	405	4e-138	415	hypothetical protein CYLTODRAFT_366733 [Cylindrobasidium torrendii FP15055 ss-10]
g696	gene	11217	12056	0.11	-	.
g697	gene	189	672	0.73	+	.
g698	gene	650	1805	0.79	+	.		KIY73195.1	47.71	218	110	2	57	274	1	214	1e-70	229	carbonic anhydrase [Cylindrobasidium torrendii FP15055 ss-10]
g699	gene	1924	3520	0.99	-	.		KIY68325.1	75.98	483	113	2	1	481	1	482	0	771	vacuolar protein sorting-associated protein 36 [Cylindrobasidium torrendii FP15055 ss-10]
g700	gene	3667	5313	0.78	+	.		KTB38475.1	25.51	294	196	7	29	315	32	309	3e-16	92.8	hypothetical protein WG66_8920 [Moniliophthora roreri]
g701	gene	5384	8697	0.16	-	.		XP_007856669.1	79.17	432	89	1	353	784	1	431	0	701	o-acetylhomoserine o-acetylserine sulfhydrylase [Moniliophthora roreri MCA 2997]
g702	gene	9294	10854	0.09	+	.		KIY68326.1	73.3	412	106	4	9	419	30	438	0	615	Metallo-dependent hydrolase [Cylindrobasidium torrendii FP15055 ss-10]
g703	gene	11593	13585	0.02	+	.		KDQ25538.1	53.14	175	71	4	176	340	6	179	9e-45	167	hypothetical protein PLEOSDRAFT_1066640 [Pleurotus ostreatus PC15]
g704	gene	13949	14628	0.46	-	.		KJA24385.1	54.1	122	54	1	55	174	20	141	1e-41	149	hypothetical protein HYPSUDRAFT_136350 [Hypholoma sublateritium FD-334 SS-4]
g705	gene	15820	18756	0.04	+	.		KIY68332.1	66.46	656	187	8	4	644	14	651	0	876	hypothetical protein CYLTODRAFT_421746 [Cylindrobasidium torrendii FP15055 ss-10]
g706	gene	20818	22065	0.64	-	.		KIY68330.1	80.36	336	59	3	1	336	1	329	0	563	CAF1-domain-containing protein [Cylindrobasidium torrendii FP15055 ss-10]
g707	gene	147	481	0.49	+	.
g708	gene	20	1097	0.73	+	.		KIY62135.1	84.53	181	27	1	109	288	1	181	8e-109	326	UPF0220-domain-containing protein [Cylindrobasidium torrendii FP15055 ss-10]
g709	gene	1454	2497	0.76	+	.		KIY63733.1	66.57	332	108	1	1	329	1	332	1e-154	450	Metallo-dependent hydrolase [Cylindrobasidium torrendii FP15055 ss-10]
g710	gene	2997	5038	0.09	+	.		KDR75036.1	66.75	397	111	2	18	396	26	419	0	568	hypothetical protein GALMADRAFT_522185 [Galerina marginata CBS 339.88]
g711	gene	5643	6275	1	-	.
g712	gene	346	666	0.36	-	.
g713	gene	10	2225	0.77	-	.		KIY61981.1	31.61	386	206	13	19	386	77	422	3e-33	147	hypothetical protein CYLTODRAFT_415065 [Cylindrobasidium torrendii FP15055 ss-10]
g714	gene	2413	3598	0.48	+	.		KIY61033.1	34.55	165	98	3	1	161	3	161	6e-13	75.5	hypothetical protein CYLTODRAFT_427704 [Cylindrobasidium torrendii FP15055 ss-10]
g715	gene	740	2113	0.95	-	.		KIY69306.1	54.3	302	95	12	143	421	11	292	4e-58	204	hypothetical protein CYLTODRAFT_232261 [Cylindrobasidium torrendii FP15055 ss-10]
g716	gene	95	772	0.46	-	.		KIK33454.1	35.62	219	133	3	2	216	1209	1423	1e-34	143	hypothetical protein CY34DRAFT_18358 [Suillus luteus UH-Slu-Lm8-n1]
g717	gene	78	1872	0.57	+	.		KIY74310.1	69.62	474	123	10	71	529	24	491	0	612	NIF-domain-containing protein [Cylindrobasidium torrendii FP15055 ss-10]
g718	gene	133	704	0.31	+	.
g719	gene	133	2301	0.61	+	.
g720	gene	167	4207	0.11	-	.		XP_009547020.1	26.56	369	203	14	53	400	43	364	2e-18	100	hypothetical protein HETIRDRAFT_418281 [Heterobasidion irregulare TC 32-1]
g721	gene	4787	7531	0.11	+	.		KIY63096.1	35.97	709	380	19	121	783	17	697	2e-105	352	hypothetical protein CYLTODRAFT_458419 [Cylindrobasidium torrendii FP15055 ss-10]
g722	gene	8011	9070	0.93	-	.		XP_002618965.1	38.03	71	44	0	180	250	524	594	3e-05	56.6	hypothetical protein CLUG_00124 [Clavispora lusitaniae ATCC 42720]
g723	gene	82	550	0.31	+	.
g724	gene	96	2627	0.74	+	.		OBZ66142.1	61.28	514	196	2	15	526	161	673	0	691	Transposon Ty3-I Gag-Pol polyprotein [Grifola frondosa]
g725	gene	151	5422	0.29	+	.		KIY61951.1	55.32	141	60	1	1013	1150	8	148	8e-48	181	hypothetical protein CYLTODRAFT_362154 [Cylindrobasidium torrendii FP15055 ss-10]
g726	gene	36	996	0.36	+	.
g727	gene	1017	4658	0.22	-	.		KZV60063.1	29.9	1040	629	29	5	1008	112	1087	2e-113	390	hypothetical protein PENSPDRAFT_594542 [Peniophora sp. CONT]
g728	gene	73	282	0.88	-	.
g729	gene	355	1247	0.76	-	.
g730	gene	1560	2555	0.4	-	.
g731	gene	2934	5442	0.1	+	.		KIY61815.1	29.76	793	459	25	1	751	1	737	3e-75	270	hypothetical protein CYLTODRAFT_495026 [Cylindrobasidium torrendii FP15055 ss-10]
g732	gene	5495	6758	0.15	+	.		SBS96157.1	28.12	192	114	5	114	296	1634	1810	5e-07	62.4	phosphatidylinositol 3-kinase, putative [Plasmodium malariae]
g733	gene	329	955	0.61	+	.		KYQ42533.1	39.11	179	100	1	4	173	175	353	9e-30	126	putative AC transposase [Hypsizygus marmoreus]
g734	gene	568	1766	0.17	-	.		KIY70715.1	42.07	290	163	3	10	294	53	342	8e-60	210	hypothetical protein CYLTODRAFT_451478 [Cylindrobasidium torrendii FP15055 ss-10]
g735	gene	35	3175	0.41	-	.		KIY63518.1	87.69	837	101	1	1	835	1	837	0	1516	26S proteasome regulatory complex, non-ATPase subcomplex, Rpn2/Psmd1 subunit [Cylindrobasidium torrendii FP15055 ss-10]
g736	gene	3256	3937	0.74	+	.		KIY63517.1	60.43	139	51	3	21	156	1	138	2e-50	170	mitochondrial cytochrome c oxidase subunit VIa [Cylindrobasidium torrendii FP15055 ss-10]
g737	gene	4067	4691	0.65	-	.
g738	gene	403	1974	0.01	-	.
g739	gene	4232	5662	0.06	-	.
g740	gene	5864	7125	0.31	+	.
g741	gene	861	2863	0.02	-	.
g742	gene	577	2167	0.39	+	.		KIM44269.1	29.75	521	264	24	1	443	1	497	5e-40	161	hypothetical protein M413DRAFT_25699 [Hebeloma cylindrosporum h7]
g743	gene	2357	6943	0.09	-	.		KIY68308.1	78.89	630	127	5	1	628	1	626	0	1045	galactose oxidase [Cylindrobasidium torrendii FP15055 ss-10]
g744	gene	7070	7798	0.38	+	.		KIY68309.1	69.78	225	68	0	1	225	1	225	9e-116	342	pyridoxamine 5'-phosphate oxidase [Cylindrobasidium torrendii FP15055 ss-10]
g745	gene	24	506	1	-	.
g746	gene	455	1385	0.86	-	.		KIY64374.1	31.58	114	64	2	159	258	183	296	1e-05	57	hypothetical protein CYLTODRAFT_493171 [Cylindrobasidium torrendii FP15055 ss-10]
g747	gene	13	1352	0.36	+	.		AHD24909.1	83.74	246	40	0	56	301	278	523	6e-146	433	putative laccase 8 [Flammulina velutipes]
g748	gene	1559	4381	0.61	-	.
g749	gene	4617	5912	0.6	+	.		XP_007350180.1	26.44	295	195	9	57	347	132	408	3e-07	63.2	hypothetical protein AURDEDRAFT_115355 [Auricularia subglabra TFB-10046 SS5]
g750	gene	539	1266	0.95	-	.		KIJ89737.1	35.87	223	132	5	6	225	11	225	2e-27	115	hypothetical protein K443DRAFT_126681 [Laccaria amethystina LaAM-08-1]
g751	gene	1521	2633	0.06	+	.
g752	gene	477	3939	0.78	-	.		KIY67523.1	82.93	1037	165	7	1	1034	1	1028	0	1775	TAF1 transcription initiation factor TFIID subunit TAF1 [Cylindrobasidium torrendii FP15055 ss-10]
g753	gene	4074	5244	0.24	+	.		KIY67499.1	50.19	257	90	7	1	236	1	240	3e-76	243	proteasome activator pa28, REG alpha/beta subunit [Cylindrobasidium torrendii FP15055 ss-10]
g754	gene	5481	6183	0.27	-	.
g755	gene	8615	10847	0.96	-	.		KIY67500.1	45.95	729	296	23	1	695	1	665	5e-162	495	hypothetical protein CYLTODRAFT_443976 [Cylindrobasidium torrendii FP15055 ss-10]
g756	gene	11000	13711	0.05	+	.		KIY67502.1	34.47	586	289	25	127	688	4	518	2e-43	174	hypothetical protein CYLTODRAFT_290839 [Cylindrobasidium torrendii FP15055 ss-10]
g757	gene	13866	14694	0.33	-	.		KIY67503.1	63.68	212	69	4	14	222	1	207	1e-80	252	hypothetical protein CYLTODRAFT_396956 [Cylindrobasidium torrendii FP15055 ss-10]
g758	gene	14865	19384	0.18	-	.		KIY67506.1	64.72	754	246	13	1	743	1	745	0	895	NUC189-domain-containing protein, partial [Cylindrobasidium torrendii FP15055 ss-10]
g759	gene	19576	21039	0.94	+	.		KIY67507.1	83.56	365	50	5	1	358	1	362	0	593	Pkinase-domain-containing protein [Cylindrobasidium torrendii FP15055 ss-10]
g760	gene	21143	34587	0.01	-	.		KTB33001.1	66.29	2797	822	31	246	2987	3	2733	0	3707	hypothetical protein WG66_14329 [Moniliophthora roreri]
g761	gene	723	1878	0.27	+	.		KIJ23304.1	42.95	305	163	5	17	314	42	342	7e-76	249	hypothetical protein M422DRAFT_39676 [Sphaerobolus stellatus SS14]
g762	gene	2341	5212	0.09	+	.		KIY68459.1	74.97	843	205	3	1	839	1	841	0	1350	phospholipase D/nuclease [Cylindrobasidium torrendii FP15055 ss-10]
g763	gene	5428	7863	0.13	+	.		XP_007318120.1	84.21	665	103	2	1	664	1	664	0	1175	hypothetical protein SERLADRAFT_355921 [Serpula lacrymans var. lacrymans S7.9]
g764	gene	8259	9516	0.22	+	.		KIY68471.1	60.05	403	147	8	5	401	1	395	4e-155	456	hypothetical protein CYLTODRAFT_351306 [Cylindrobasidium torrendii FP15055 ss-10]
g765	gene	9603	11704	0.06	-	.		KIY62230.1	70.91	471	88	7	3	441	2	455	0	662	G-alpha-domain-containing protein [Cylindrobasidium torrendii FP15055 ss-10]
g766	gene	13393	14554	0.68	+	.		KIY65155.1	24.93	341	223	12	6	321	5	337	3e-10	72.4	hypothetical protein CYLTODRAFT_424584 [Cylindrobasidium torrendii FP15055 ss-10]
g767	gene	14902	16103	0.88	-	.		KIY68478.1	62.64	348	126	3	1	345	1	347	4e-155	452	hypothetical protein CYLTODRAFT_351269 [Cylindrobasidium torrendii FP15055 ss-10]
g768	gene	16248	17568	0.34	+	.		KIY68479.1	66.67	372	119	4	37	404	1	371	0	521	phospholipase C/P1 nuclease [Cylindrobasidium torrendii FP15055 ss-10]
g769	gene	19	2181	0.11	-	.		KIY67914.1	36.6	265	154	4	237	492	8	267	1e-45	176	hypothetical protein CYLTODRAFT_422121 [Cylindrobasidium torrendii FP15055 ss-10]
g770	gene	2793	4909	0.1	+	.		KIY67897.1	78.16	412	78	2	110	509	6	417	0	664	choline ethanolaminephosphotransferase [Cylindrobasidium torrendii FP15055 ss-10]
g771	gene	5215	6209	0.63	-	.		KIJ98289.1	52.42	269	115	3	1	261	1	264	2e-84	266	hypothetical protein K443DRAFT_680884 [Laccaria amethystina LaAM-08-1]
g772	gene	6450	6959	0.31	+	.
g773	gene	7387	11157	0.13	+	.		XP_007851939.1	61.01	690	213	14	218	888	33	685	0	774	duf803 domain membrane protein [Moniliophthora roreri MCA 2997]
g774	gene	11925	12647	0.61	-	.		KIY67921.1	72.48	218	36	4	25	240	1	196	1e-103	311	Phox-like protein [Cylindrobasidium torrendii FP15055 ss-10]
g775	gene	13026	13480	0.35	+	.		KIY64944.1	83.9	118	19	0	1	118	43	160	4e-70	219	glyoxalase I [Cylindrobasidium torrendii FP15055 ss-10]
g776	gene	14371	15915	0.97	+	.		KIY69358.1	24.01	279	174	9	11	258	78	349	1e-05	59.3	hypothetical protein CYLTODRAFT_488965 [Cylindrobasidium torrendii FP15055 ss-10]
g777	gene	16072	18098	0.04	-	.		KIY64946.1	79.53	469	92	2	2	470	4	468	0	763	PALP-domain-containing protein [Cylindrobasidium torrendii FP15055 ss-10]
g778	gene	18455	20761	0.38	+	.		KIY64947.1	65.54	621	177	11	1	605	1	600	0	771	SWIRM-domain-containing protein [Cylindrobasidium torrendii FP15055 ss-10]
g779	gene	21008	24231	0.08	+	.		KIY70737.1	62.15	465	170	4	259	720	16	477	0	605	alpha/beta-hydrolase [Cylindrobasidium torrendii FP15055 ss-10]
g780	gene	24500	26080	0.74	-	.		KIY64954.1	52.27	396	179	5	59	451	88	476	5e-137	416	hypothetical protein CYLTODRAFT_380189 [Cylindrobasidium torrendii FP15055 ss-10]
g781	gene	26759	33348	0.03	-	.		KIY62013.1	70.42	595	168	5	1021	1613	1	589	0	892	hypothetical protein CYLTODRAFT_384144 [Cylindrobasidium torrendii FP15055 ss-10]
g782	gene	34283	34895	0.16	-	.		KIM75956.1	70.15	134	40	0	1	134	1	134	8e-63	201	hypothetical protein PILCRDRAFT_826797 [Piloderma croceum F 1598]
g783	gene	35347	37584	0.29	+	.		KIY61722.1	77.45	572	111	3	3	573	2	556	0	925	PLP-dependent transferase [Cylindrobasidium torrendii FP15055 ss-10]
g784	gene	38497	40986	0.36	+	.		KIY61721.1	61.65	850	229	22	3	804	1	801	0	936	hypothetical protein CYLTODRAFT_427384 [Cylindrobasidium torrendii FP15055 ss-10]
g785	gene	41419	42190	0.91	-	.		XP_007854259.1	65.95	185	61	2	1	184	1	184	3e-77	241	hypothetical protein Moror_4938 [Moniliophthora roreri MCA 2997]
g786	gene	42972	46242	0.28	+	.		KIY61936.1	70.41	811	216	7	11	815	8	800	0	1176	hypothetical protein CYLTODRAFT_494967, partial [Cylindrobasidium torrendii FP15055 ss-10]
g787	gene	46490	48133	0.96	-	.		KIY70529.1	49.81	530	213	12	9	513	6	507	8e-158	472	hypothetical protein CYLTODRAFT_488068 [Cylindrobasidium torrendii FP15055 ss-10]
g788	gene	48832	51635	0.61	+	.		KIK09703.1	44.38	489	218	15	1	449	1	475	2e-94	332	hypothetical protein K443DRAFT_671026 [Laccaria amethystina LaAM-08-1]
g789	gene	52180	53620	0.31	+	.		XP_003029703.1	71.47	389	81	7	5	381	4	374	0	555	hypothetical protein SCHCODRAFT_85712 [Schizophyllum commune H4-8]
g790	gene	54084	56716	0.04	+	.		KIY67924.1	67.63	485	155	2	1	484	6	489	0	723	glycosyltransferase family 69 protein [Cylindrobasidium torrendii FP15055 ss-10]
g791	gene	56933	59813	0.22	-	.		XP_008040117.1	59.9	616	210	6	249	833	1	610	0	752	iron reductase [Trametes versicolor FP-101664 SS1]
g792	gene	61415	62146	0.7	+	.		KIY66338.1	45.45	231	79	5	1	192	1	223	1e-41	152	hypothetical protein CYLTODRAFT_444765 [Cylindrobasidium torrendii FP15055 ss-10]
g793	gene	100	1540	0.8	+	.		KZT50631.1	47.11	363	186	5	55	416	1	358	7e-100	315	hypothetical protein CALCODRAFT_418984, partial [Calocera cornea HHB12733]
g794	gene	1587	2837	1	-	.		CDO75315.1	30.03	353	171	15	54	366	3	319	6e-28	122	hypothetical protein BN946_scf184716.g1 [Trametes cinnabarina]
g795	gene	492	725	0.62	+	.
g796	gene	903	1433	0.22	-	.
g797	gene	149	1285	0.88	-	.		KIY69139.1	80.99	263	50	0	1	263	1	263	6e-158	452	Phosphoenolpyruvate/pyruvate domain-containing protein [Cylindrobasidium torrendii FP15055 ss-10]
g798	gene	1762	3940	0.78	+	.		XP_007307126.1	76.14	482	112	2	3	484	2	480	0	766	general substrate transporter [Stereum hirsutum FP-91666 SS1]
g799	gene	4572	5159	0.22	-	.		KII86416.1	68.1	116	34	2	5	119	4	117	4e-48	162	hypothetical protein PLICRDRAFT_61327, partial [Plicaturopsis crispa FD-325 SS-3]
g800	gene	5257	18456	0.03	+	.		KIY66037.1	90.28	3447	329	5	357	3799	4	3448	0	6448	dynein heavy chain protein 1 [Cylindrobasidium torrendii FP15055 ss-10]
g801	gene	18626	19780	0.9	-	.		KIY66038.1	85.01	347	50	1	4	348	2	348	0	602	homoserine kinase [Cylindrobasidium torrendii FP15055 ss-10]
g802	gene	19864	24897	0.21	+	.		KIY66039.1	69.63	1281	371	9	128	1400	171	1441	0	1858	nucleic acid-binding protein [Cylindrobasidium torrendii FP15055 ss-10]
g803	gene	25822	29192	0.02	-	.		KIY71568.1	73.47	441	110	3	65	498	1	441	0	673	hypothetical protein CYLTODRAFT_345788 [Cylindrobasidium torrendii FP15055 ss-10]
g804	gene	29517	34306	0.69	-	.		KIY66021.1	71.31	1471	383	18	1	1459	1	1444	0	2036	hypothetical protein CYLTODRAFT_399414 [Cylindrobasidium torrendii FP15055 ss-10]
g805	gene	35439	38123	0.24	+	.		XP_003038793.1	45.05	91	34	2	410	500	167	241	1e-10	77	hypothetical protein SCHCODRAFT_104286 [Schizophyllum commune H4-8]
g806	gene	38276	38965	0.91	-	.		KIY66023.1	43.59	195	107	2	2	194	5	198	5e-47	165	hypothetical protein CYLTODRAFT_491813 [Cylindrobasidium torrendii FP15055 ss-10]
g807	gene	39013	41640	0.03	+	.		KIY66025.1	58.13	738	263	15	2	707	3	726	0	827	hypothetical protein CYLTODRAFT_399420 [Cylindrobasidium torrendii FP15055 ss-10]
g808	gene	320	1679	0.25	-	.		XP_009551799.1	49.03	310	156	2	8	316	6	314	6e-97	316	hypothetical protein HETIRDRAFT_328617 [Heterobasidion irregulare TC 32-1]
g809	gene	1767	2210	0.62	-	.
g810	gene	3415	3657	0.95	-	.
g811	gene	134	379	0.85	+	.
g812	gene	32	2748	0.22	+	.		OBZ79481.1	42.53	743	352	11	15	725	1	700	2e-180	545	putative AC9 transposase [Grifola frondosa]
g813	gene	3432	7050	0.77	-	.		KIY64699.1	47.33	1048	505	14	14	1035	10	1036	0	919	hypothetical protein CYLTODRAFT_456982 [Cylindrobasidium torrendii FP15055 ss-10]
g814	gene	7534	7749	0.51	+	.
g815	gene	200	713	0.45	+	.
g816	gene	241	1631	0.54	+	.
g817	gene	1843	2558	0.41	-	.		KIY65557.1	47.45	196	87	3	32	216	12	202	6e-52	178	hypothetical protein CYLTODRAFT_424229 [Cylindrobasidium torrendii FP15055 ss-10]
g818	gene	2755	3530	0.96	+	.		KIY65554.1	71.67	240	68	0	3	242	2	241	3e-124	365	phospholipid methyltransferase [Cylindrobasidium torrendii FP15055 ss-10]
g819	gene	229	4421	0.21	+	.		KTB37954.1	36.51	630	357	9	149	754	68	678	2e-115	391	hypothetical protein WG66_9470 [Moniliophthora roreri]
g820	gene	386	1746	0.85	-	.
g821	gene	29	1824	0.54	-	.		KIY61186.1	54.9	490	218	2	4	490	176	665	0	588	hypothetical protein CYLTODRAFT_405693 [Cylindrobasidium torrendii FP15055 ss-10]
g822	gene	1067	3552	0.01	-	.
g823	gene	5160	6606	0.17	+	.
g824	gene	6916	7394	0.82	-	.
g825	gene	179	616	0.51	+	.		KIM91690.1	26.92	130	89	2	8	137	93	216	5e-07	57	hypothetical protein PILCRDRAFT_810973 [Piloderma croceum F 1598]
g826	gene	50	539	0.89	-	.
g827	gene	48	1858	0.09	-	.
g828	gene	81	1669	0.03	+	.
g829	gene	191	1175	0.2	+	.
g830	gene	135	1584	0.41	-	.		KYQ34795.1	48.17	436	209	7	3	426	417	847	5e-125	395	hypothetical protein Hypma_11325 [Hypsizygus marmoreus]
g831	gene	28	1540	0.86	-	.		KYQ42533.1	36.54	312	183	7	105	411	107	408	6e-55	206	putative AC transposase [Hypsizygus marmoreus]
g832	gene	2617	3566	0.14	-	.		KIY63260.1	37.92	269	146	7	16	277	35	289	3e-38	148	hypothetical protein CYLTODRAFT_458265 [Cylindrobasidium torrendii FP15055 ss-10]
g833	gene	3679	4379	0.09	-	.
g834	gene	1573	3614	0.01	-	.		EEB88489.1	50	56	25	2	222	274	25	80	0.0002	51.2	hypothetical protein MPER_13645 [Moniliophthora perniciosa FA553]
g835	gene	585	2023	0.32	-	.
g836	gene	3099	5625	0.1	+	.		KIP10487.1	40	100	41	2	199	287	15	106	1e-07	65.9	hypothetical protein PHLGIDRAFT_115433 [Phlebiopsis gigantea 11061_1 CR5-6]
g837	gene	7981	10287	0.12	-	.		XP_007856994.1	84.87	456	68	1	175	629	1	456	0	791	nadp-specific glutamate dehydrogenase [Moniliophthora roreri MCA 2997]
g838	gene	10988	11892	0.21	+	.		KIK67214.1	40.31	191	111	2	3	190	1	191	4e-37	142	hypothetical protein GYMLUDRAFT_857810 [Gymnopus luxurians FD-317 M1]
g839	gene	12903	13393	0.89	-	.
g840	gene	14599	15150	0.62	+	.
g841	gene	15428	17520	0.32	-	.
g842	gene	76	1313	0.61	+	.
g843	gene	1433	5008	0.08	-	.		GAW04682.1	58.51	482	186	6	35	509	36	510	4e-179	541	hypothetical protein LENED_006488 [Lentinula edodes]
g844	gene	5646	7837	0.16	+	.		KIY65875.1	51.36	623	273	7	11	607	32	650	0	620	hypothetical protein CYLTODRAFT_445074 [Cylindrobasidium torrendii FP15055 ss-10]
g845	gene	8687	10957	0.08	-	.		KIY64472.1	39.85	527	247	5	17	486	20	533	1e-122	382	hypothetical protein CYLTODRAFT_380853 [Cylindrobasidium torrendii FP15055 ss-10]
g846	gene	11861	18471	0.01	-	.		KXN84736.1	62.27	933	259	13	214	1071	1	915	0	1079	hypothetical protein AN958_12163 [Leucoagaricus sp. SymC.cos]
g847	gene	19130	23399	0.07	+	.		KTB45589.1	40.84	1256	617	28	5	1184	33	1238	0	912	hypothetical protein WG66_1840 [Moniliophthora roreri]
g848	gene	23739	24799	0.21	+	.		KIY71501.1	50.65	306	127	3	11	293	42	346	7e-94	294	alpha/beta-hydrolase [Cylindrobasidium torrendii FP15055 ss-10]
g849	gene	24935	26526	0.57	-	.		KIY71502.1	72.09	516	111	10	1	496	1	503	0	712	hypothetical protein CYLTODRAFT_390145 [Cylindrobasidium torrendii FP15055 ss-10]
g850	gene	27272	28702	0.85	+	.		KIY64180.1	49.55	442	201	10	1	424	1	438	2e-98	314	hypothetical protein CYLTODRAFT_457460 [Cylindrobasidium torrendii FP15055 ss-10]
g851	gene	28839	30789	0.56	-	.		GAW08972.1	65.71	382	127	1	6	387	1	378	6e-179	519	C4-dicarboxylate transporter [Lentinula edodes]
g852	gene	32029	36660	0.01	-	.		KIY64179.1	58.76	434	157	6	1	418	33	460	8e-161	490	hypothetical protein CYLTODRAFT_493343 [Cylindrobasidium torrendii FP15055 ss-10]
g853	gene	37368	38818	0.19	+	.		KIY64175.1	68.92	370	90	13	35	393	1	356	7e-139	413	hypothetical protein CYLTODRAFT_493339 [Cylindrobasidium torrendii FP15055 ss-10]
g854	gene	39105	41779	0.54	-	.		KIY64164.1	49.51	814	299	19	16	796	13	747	0	592	hypothetical protein CYLTODRAFT_493329 [Cylindrobasidium torrendii FP15055 ss-10]
g855	gene	41889	43804	0.16	+	.		KIY64165.1	47.72	679	241	20	1	612	1	632	1e-158	483	hypothetical protein CYLTODRAFT_381226 [Cylindrobasidium torrendii FP15055 ss-10]
g856	gene	44515	45243	0.18	+	.		KIY64166.1	33.7	270	130	8	2	228	14	277	2e-27	117	hypothetical protein CYLTODRAFT_493331 [Cylindrobasidium torrendii FP15055 ss-10]
g857	gene	45882	48523	0.16	-	.		KIY64171.1	81.02	685	127	2	1	684	1	683	0	1155	methionyl-tRNA synthetase [Cylindrobasidium torrendii FP15055 ss-10]
g858	gene	49493	49801	0.79	+	.
g859	gene	164	800	1	+	.		KIY65249.1	29.8	198	108	4	8	182	60	249	7e-14	80.5	hypothetical protein CYLTODRAFT_492474, partial [Cylindrobasidium torrendii FP15055 ss-10]
g860	gene	269	2325	0.26	-	.		KIY61941.1	48.56	278	135	2	311	580	1	278	2e-82	272	hypothetical protein CYLTODRAFT_362185, partial [Cylindrobasidium torrendii FP15055 ss-10]
g861	gene	2802	3385	0.72	-	.
g862	gene	3623	7039	0.32	-	.		KYQ42533.1	43.33	824	427	15	120	931	104	899	0	675	putative AC transposase [Hypsizygus marmoreus]
g863	gene	182	1607	0.97	+	.		KIK68440.1	70.66	351	97	1	1	345	1	351	0	521	hypothetical protein GYMLUDRAFT_35860, partial [Gymnopus luxurians FD-317 M1]
g864	gene	2064	4103	0.28	+	.		KXN90753.1	62.96	486	157	3	23	486	33	517	0	616	hypothetical protein AN958_03640 [Leucoagaricus sp. SymC.cos]
g865	gene	4499	6245	0.79	-	.		XP_007845708.1	64.46	439	152	3	1	437	1	437	0	616	delta-12 fatty acid desaturase [Moniliophthora roreri MCA 2997]
g866	gene	7045	11898	0.03	+	.		OJA14946.1	74.38	648	98	7	166	804	157	745	0	960	hypothetical protein AZE42_03701 [Rhizopogon vesiculosus]
g867	gene	12501	13463	0.25	-	.		KIY69898.1	72.52	302	83	0	3	304	2	303	4e-153	444	23S ribosomal RNA methyltransferase [Cylindrobasidium torrendii FP15055 ss-10]
g868	gene	13853	15437	0.98	+	.		KZO96608.1	32.99	97	56	2	105	192	67	163	8e-08	65.9	hypothetical protein CALVIDRAFT_108714 [Calocera viscosa TUFC12733]
g869	gene	15850	16400	0.44	+	.
g870	gene	17423	21432	0.47	-	.		KIY63684.1	76.74	1122	247	6	3	1117	6	1120	0	1771	hypothetical protein CYLTODRAFT_493697 [Cylindrobasidium torrendii FP15055 ss-10]
g871	gene	72	1512	0.57	-	.
g872	gene	1633	2337	0.91	+	.
g873	gene	46	1340	0.18	-	.
g874	gene	1935	2461	0.46	+	.
g875	gene	2532	3146	0.71	-	.
g876	gene	3296	5685	0.39	+	.		KIY61815.1	31.21	737	442	21	13	707	22	735	2e-89	308	hypothetical protein CYLTODRAFT_495026 [Cylindrobasidium torrendii FP15055 ss-10]
g877	gene	123	845	0.69	+	.		KIY66141.1	78.64	206	43	1	1	206	195	399	6e-118	353	chondroitin AC/alginate lyase [Cylindrobasidium torrendii FP15055 ss-10]
g878	gene	74	744	0.69	-	.
g879	gene	164	3983	0.44	+	.		GAW08762.1	55.84	933	361	8	251	1146	1	919	0	1030	transcriptional factor B3 [Lentinula edodes]
g880	gene	244	2643	0.56	-	.		KIY61718.1	75.36	759	146	14	13	746	1	743	0	1093	kinase-like protein [Cylindrobasidium torrendii FP15055 ss-10]
g881	gene	114	1598	0.21	-	.		KIM52177.1	23.89	314	204	9	40	329	101	403	0.0002	55.5	hypothetical protein SCLCIDRAFT_11959 [Scleroderma citrinum Foug A]
g882	gene	2070	2504	0.01	-	.
g883	gene	5061	7332	0.07	-	.		KIY73009.1	66.51	209	70	0	152	360	2	210	2e-88	287	hypothetical protein CYLTODRAFT_318169, partial [Cylindrobasidium torrendii FP15055 ss-10]
g884	gene	26	447	0.72	+	.		KZT12930.1	85.71	105	15	0	1	105	455	559	3e-56	194	MT-A70-domain-containing protein [Laetiporus sulphureus 93-53]
g885	gene	805	2809	0.24	-	.		KIY72901.1	65.77	558	130	13	56	587	40	562	0	647	HbrB-domain-containing protein [Cylindrobasidium torrendii FP15055 ss-10]
g886	gene	2918	5166	0.47	+	.		KIY72903.1	46.28	296	125	7	370	643	89	372	1e-62	224	hypothetical protein CYLTODRAFT_283869 [Cylindrobasidium torrendii FP15055 ss-10]
g887	gene	5233	5886	0.31	-	.		KIY72898.1	41.01	178	87	3	1	178	1	160	9e-34	129	hypothetical protein CYLTODRAFT_449375 [Cylindrobasidium torrendii FP15055 ss-10]
g888	gene	5954	11120	0.02	+	.		KIY68292.1	58.7	753	285	5	286	1013	3	754	0	918	potassium transporter [Cylindrobasidium torrendii FP15055 ss-10]
g889	gene	11751	15219	0.2	+	.		XP_007768512.1	34.72	792	432	21	35	786	21	767	9e-123	405	hypothetical protein CONPUDRAFT_165310 [Coniophora puteana RWD-64-598 SS2]
g890	gene	15409	17895	0.09	+	.		XP_007843180.1	80.94	488	93	0	25	512	12	499	0	834	duf1237 domain protein [Moniliophthora roreri MCA 2997]
g891	gene	19560	20974	0.89	-	.
g892	gene	21942	23055	0.5	+	.		KIY72905.1	68.9	299	88	2	34	328	17	314	6e-150	437	sphingosine hydroxylase [Cylindrobasidium torrendii FP15055 ss-10]
g893	gene	23338	26644	0.46	+	.		KIY72904.1	58.85	1011	362	12	13	990	2	991	0	1136	hypothetical protein CYLTODRAFT_417419 [Cylindrobasidium torrendii FP15055 ss-10]
g894	gene	167	2147	0.29	-	.		KIY61256.1	36.49	444	253	11	86	506	46	483	2e-70	253	hypothetical protein CYLTODRAFT_460015 [Cylindrobasidium torrendii FP15055 ss-10]
g895	gene	2498	3685	0.75	+	.		EEB95298.1	31.99	272	173	7	40	299	1	272	3e-29	127	hypothetical protein MPER_05748 [Moniliophthora perniciosa FA553]
g896	gene	131	2110	0.26	+	.		KYQ32128.1	72.06	340	94	1	225	563	126	465	1e-166	518	Retrovirus-related Pol polyprotein from transposon 412 [Hypsizygus marmoreus]
g897	gene	136	1819	0.99	-	.		KYQ39305.1	30.59	255	156	5	273	517	698	941	6e-21	108	hypothetical protein Hypma_06984 [Hypsizygus marmoreus]
g898	gene	332	3720	0.37	+	.		KYQ31991.1	42.26	878	464	9	102	945	144	1012	0	694	hypothetical protein Hypma_14146 [Hypsizygus marmoreus]
g899	gene	3754	4526	0.71	-	.
g900	gene	20	6740	0.13	-	.		KIY72674.1	41.08	1789	937	37	7	1744	3	1725	0	1232	hypothetical protein CYLTODRAFT_449643 [Cylindrobasidium torrendii FP15055 ss-10]
g901	gene	7257	12159	0.01	+	.		WP_067907352.1	39.26	135	69	4	90	222	30	153	1e-14	84.7	N-acetyltransferase [Novosphingobium fuchskuhlense]
g902	gene	12459	13463	0.88	-	.		KIY73156.1	40.68	322	172	7	8	313	110	428	8e-73	245	hypothetical protein CYLTODRAFT_417137 [Cylindrobasidium torrendii FP15055 ss-10]
g903	gene	14121	16325	0.45	-	.		ORY76871.1	64.42	565	167	6	8	544	4	562	0	686	and other transporter-domain-containing protein [Leucosporidium creatinivorum]
g904	gene	17125	17379	0.14	+	.
g905	gene	17524	18234	0.17	-	.		KIY66671.1	26.87	227	111	7	4	181	15	235	5e-07	58.5	hypothetical protein CYLTODRAFT_423210 [Cylindrobasidium torrendii FP15055 ss-10]
g906	gene	18817	23096	0.07	+	.		KIY66676.1	80.35	1206	224	4	1	1193	1	1206	0	1964	Coatomer, alpha subunit [Cylindrobasidium torrendii FP15055 ss-10]
g907	gene	23479	24568	0.72	+	.		KIY66678.1	70.89	292	81	3	17	307	7	295	4e-143	418	hypothetical protein CYLTODRAFT_437354 [Cylindrobasidium torrendii FP15055 ss-10]
g908	gene	24801	26538	0.3	-	.		EGN93777.1	25.74	202	138	4	7	197	4	204	4e-06	58.9	hypothetical protein SERLA73DRAFT_156304 [Serpula lacrymans var. lacrymans S7.3]
g909	gene	27093	28653	0.69	+	.		XP_007774541.1	28.7	460	270	21	13	444	10	439	7e-29	129	hypothetical protein CONPUDRAFT_169532 [Coniophora puteana RWD-64-598 SS2]
g910	gene	381	1341	0.32	-	.		KIY69083.1	65.83	199	62	4	5	200	6	201	3e-80	250	hypothetical protein CYLTODRAFT_373268 [Cylindrobasidium torrendii FP15055 ss-10]
g911	gene	1442	1891	0.83	+	.		KIY69082.1	51.96	102	46	1	1	102	1	99	1e-25	103	hypothetical protein CYLTODRAFT_421008 [Cylindrobasidium torrendii FP15055 ss-10]
g912	gene	2736	4456	0.64	-	.		KIY69081.1	60.52	542	165	16	1	537	1	498	0	539	hypothetical protein CYLTODRAFT_430604 [Cylindrobasidium torrendii FP15055 ss-10]
g913	gene	6601	7893	0.8	-	.		KIY69105.1	63.26	362	116	7	6	363	8	356	2e-141	419	transcription factor iws1 [Cylindrobasidium torrendii FP15055 ss-10]
g914	gene	8334	10779	0.33	+	.		KIY69106.1	47.97	790	308	22	14	772	38	755	0	583	hypothetical protein CYLTODRAFT_421033 [Cylindrobasidium torrendii FP15055 ss-10]
g915	gene	918	4524	0.04	+	.		KDR77631.1	33.71	350	199	10	433	773	10	335	2e-45	179	hypothetical protein GALMADRAFT_119757 [Galerina marginata CBS 339.88]
g916	gene	4805	8138	0.24	+	.		KIY72369.1	73.36	458	113	5	397	853	24	473	0	569	hypothetical protein CYLTODRAFT_388730 [Cylindrobasidium torrendii FP15055 ss-10]
g917	gene	8556	10841	0.11	-	.		KIM43092.1	31.76	318	164	7	13	309	10	295	6e-35	146	hypothetical protein M413DRAFT_395956 [Hebeloma cylindrosporum h7]
g918	gene	11333	13771	0.28	-	.		KIY70729.1	59.06	618	214	5	6	622	5	584	0	764	GMC oxidoreductase [Cylindrobasidium torrendii FP15055 ss-10]
g919	gene	15418	17042	0.18	+	.		KIY70728.1	52.08	336	135	3	1	336	26	335	6e-117	354	hypothetical protein CYLTODRAFT_419547 [Cylindrobasidium torrendii FP15055 ss-10]
g920	gene	17498	18747	0.12	+	.		KIY72370.1	32.77	238	148	5	43	271	1	235	3e-29	125	hypothetical protein CYLTODRAFT_417954 [Cylindrobasidium torrendii FP15055 ss-10]
g921	gene	19259	21762	0.24	+	.		KTB32618.1	62.2	590	215	4	2	589	10	593	0	755	hypothetical protein WG66_14772 [Moniliophthora roreri]
g922	gene	21925	26252	0.02	-	.		KYQ44958.1	42.58	930	358	31	54	855	178	1059	9e-132	442	hypothetical protein Hypma_01411 [Hypsizygus marmoreus]
g923	gene	26495	32313	0.02	+	.		KIY72361.1	71.95	713	178	6	250	948	1	705	0	991	hypothetical protein CYLTODRAFT_417942 [Cylindrobasidium torrendii FP15055 ss-10]
g924	gene	204	3955	0.22	+	.		XP_001887224.1	45.24	829	328	10	455	1160	350	1175	0	697	reverse transcriptase-RNase H-integrase [Laccaria bicolor S238N-H82]
g925	gene	292	1874	0.04	+	.		GAT59361.1	43.54	333	104	10	4	257	251	578	4e-53	201	CCAAT-box-binding transcriptional factor [Mycena chlorophos]
g926	gene	157	1291	0.41	-	.		KII84189.1	31.45	248	139	8	32	271	24	248	4e-19	96.3	hypothetical protein PLICRDRAFT_373417 [Plicaturopsis crispa FD-325 SS-3]
g927	gene	1562	2506	0.67	+	.
g928	gene	840	1217	0.25	-	.
g929	gene	506	3770	0.49	+	.		KIY67488.1	71.81	926	248	7	1	921	1	918	0	1355	hypothetical protein CYLTODRAFT_422518 [Cylindrobasidium torrendii FP15055 ss-10]
g930	gene	3795	7336	0.29	-	.		KIY67487.1	64.17	935	318	8	25	946	1	931	0	1211	composite domain of metallo-dependent hydrolase [Cylindrobasidium torrendii FP15055 ss-10]
g931	gene	7847	8698	0.87	+	.		KIY67279.1	42.59	216	117	5	6	215	5	219	7e-45	161	hypothetical protein CYLTODRAFT_444134 [Cylindrobasidium torrendii FP15055 ss-10]
g932	gene	251	8399	0.01	-	.		KIY73527.1	65.17	1229	366	20	5	1224	8	1183	0	1504	hypothetical protein CYLTODRAFT_485378 [Cylindrobasidium torrendii FP15055 ss-10]
g933	gene	8910	12809	0.14	+	.		KIY73526.1	79.92	712	109	8	186	887	1	688	0	1107	Sec1-like protein [Cylindrobasidium torrendii FP15055 ss-10]
g934	gene	12957	14249	0.38	-	.		KIY73521.1	65.36	332	108	3	1	329	1	328	2e-144	424	Bax inhibitor family protein [Cylindrobasidium torrendii FP15055 ss-10]
g935	gene	14585	15437	0.56	+	.		KIY73522.1	48.29	234	100	2	5	237	1	214	2e-72	233	hypothetical protein CYLTODRAFT_317285, partial [Cylindrobasidium torrendii FP15055 ss-10]
g936	gene	15478	16416	0.3	-	.		KIY65073.1	49.66	294	144	3	2	293	3	294	1e-87	276	Diaminopimelate epimerase-like protein [Cylindrobasidium torrendii FP15055 ss-10]
g937	gene	16602	17912	0.64	-	.		KIY73511.1	57.62	420	167	4	5	420	8	420	6e-167	488	hypothetical protein CYLTODRAFT_365538 [Cylindrobasidium torrendii FP15055 ss-10]
g938	gene	18090	19583	0.48	-	.		KIY73510.1	56.82	440	134	12	1	419	20	424	2e-129	392	hypothetical protein CYLTODRAFT_434176 [Cylindrobasidium torrendii FP15055 ss-10]
g939	gene	19763	21803	0.57	+	.		KIY73509.1	69.61	612	173	9	25	627	18	625	0	839	hypothetical protein CYLTODRAFT_416882 [Cylindrobasidium torrendii FP15055 ss-10]
g940	gene	22209	23445	0.44	-	.		KIY73508.1	75.07	341	66	9	1	339	1	324	7e-160	463	hypothetical protein CYLTODRAFT_434174 [Cylindrobasidium torrendii FP15055 ss-10]
g941	gene	23858	26082	0.1	-	.		KIY73520.1	44.76	592	243	12	41	584	1	556	3e-169	506	WD40 repeat-like protein [Cylindrobasidium torrendii FP15055 ss-10]
g942	gene	26231	27989	0.08	-	.		KNZ80614.1	49.43	263	104	6	140	377	3	261	1e-73	242	hypothetical protein J132_04856 [Termitomyces sp. J132]
g943	gene	28604	33770	0.05	+	.		KIY73513.1	75.68	1402	280	20	1	1369	56	1429	0	2055	patatin-domain-containing protein [Cylindrobasidium torrendii FP15055 ss-10]
g944	gene	34039	37730	0.09	+	.		KIY73514.1	73.32	611	144	5	4	598	20	627	0	877	Sec1-like protein [Cylindrobasidium torrendii FP15055 ss-10]
g945	gene	38330	41134	0.51	+	.		KIY73516.1	55.84	967	356	23	1	934	1	929	0	945	RNI-like protein [Cylindrobasidium torrendii FP15055 ss-10]
g946	gene	41577	44157	0.18	-	.		KIY73518.1	35.22	846	428	22	43	801	34	846	9e-141	450	hypothetical protein CYLTODRAFT_218084 [Cylindrobasidium torrendii FP15055 ss-10]
g947	gene	44787	45727	0.34	-	.		EGN93177.1	57.92	183	68	2	1	176	1	181	3e-62	207	hypothetical protein SERLA73DRAFT_64590 [Serpula lacrymans var. lacrymans S7.3]
g948	gene	46193	46877	0.16	+	.		KIY66671.1	34.34	198	94	9	29	210	78	255	3e-13	76.6	hypothetical protein CYLTODRAFT_423210 [Cylindrobasidium torrendii FP15055 ss-10]
g949	gene	47301	48581	0.36	+	.		KIY73506.1	56.28	366	146	4	1	358	1	360	9e-126	379	WLM-domain-containing protein [Cylindrobasidium torrendii FP15055 ss-10]
g950	gene	99	2886	0.05	-	.		KIY74144.1	64.59	788	220	13	1	750	6	772	0	991	hypothetical protein CYLTODRAFT_484889 [Cylindrobasidium torrendii FP15055 ss-10]
g951	gene	2993	5170	0.47	+	.		KIY74142.1	60.19	643	225	11	2	618	4	641	0	762	hypothetical protein CYLTODRAFT_416401, partial [Cylindrobasidium torrendii FP15055 ss-10]
g952	gene	5230	6339	0.77	-	.		EPT03783.1	85.81	303	40	1	1	303	1	300	0	544	hypothetical protein FOMPIDRAFT_1022326 [Fomitopsis pinicola FP-58527 SS1]
g953	gene	6628	7418	0.98	+	.		KIK68087.1	86.12	209	23	2	5	212	2	205	2e-126	368	hypothetical protein GYMLUDRAFT_69089 [Gymnopus luxurians FD-317 M1]
g954	gene	7639	9707	0.86	-	.		KIY74137.1	61.51	608	211	6	1	590	1	603	0	729	RNI-like protein [Cylindrobasidium torrendii FP15055 ss-10]
g955	gene	9802	12154	0.37	+	.		KIY74135.1	75.52	621	132	8	1	609	1	613	0	903	DUF1716-domain-containing protein [Cylindrobasidium torrendii FP15055 ss-10]
g956	gene	12477	13905	0.51	-	.		KIY74070.1	36.04	455	223	20	4	417	5	432	3e-53	196	hypothetical protein CYLTODRAFT_484826 [Cylindrobasidium torrendii FP15055 ss-10]
g957	gene	14031	15073	0.27	-	.		KIY71188.1	62.61	238	89	0	3	240	2	239	3e-101	307	hypothetical protein CYLTODRAFT_390770 [Cylindrobasidium torrendii FP15055 ss-10]
g958	gene	15275	16711	0.12	-	.		KIY74069.1	62.31	321	115	4	2	321	3	318	1e-131	392	Fes1-domain-containing protein [Cylindrobasidium torrendii FP15055 ss-10]
g959	gene	17102	19216	0.01	-	.		XP_007853479.1	35.24	508	242	13	59	480	29	535	4e-78	268	beta-lactamase [Moniliophthora roreri MCA 2997]
g960	gene	19480	22376	0.21	+	.		KIY74067.1	73.69	783	176	7	1	771	1	765	0	1152	VID27 cytoplasmic protein [Cylindrobasidium torrendii FP15055 ss-10]
g961	gene	22916	24031	0.09	+	.		KIJ70026.1	67.35	147	48	0	2	148	3	149	8e-68	220	hypothetical protein HYDPIDRAFT_78951 [Hydnomerulius pinastri MD-312]
g962	gene	25126	27182	0.78	+	.		KIY74149.1	73.51	521	137	1	5	524	3	523	0	793	NCS1 nucleoside transporter family [Cylindrobasidium torrendii FP15055 ss-10]
g963	gene	27249	27782	0.92	+	.		KIY73146.1	41.21	182	89	5	5	177	2	174	3e-29	117	hypothetical protein CYLTODRAFT_449271 [Cylindrobasidium torrendii FP15055 ss-10]
g964	gene	28237	29752	0.82	+	.		KYQ36628.1	61.98	434	154	3	1	429	1	428	2e-167	491	hypothetical protein Hypma_09608 [Hypsizygus marmoreus]
g965	gene	30308	31620	0.61	-	.		KIY74153.1	73.98	342	72	7	88	415	38	376	3e-152	449	hypothetical protein CYLTODRAFT_428052 [Cylindrobasidium torrendii FP15055 ss-10]
g966	gene	39	762	0.22	+	.		KIY65782.1	54.12	85	37	2	48	132	130	212	1e-16	88.2	hypothetical protein CYLTODRAFT_424028 [Cylindrobasidium torrendii FP15055 ss-10]
g967	gene	41	807	0.4	-	.		XP_007871337.1	26.14	176	122	4	27	196	123	296	0.0001	52.8	WD40 repeat-like protein [Gloeophyllum trabeum ATCC 11539]
g968	gene	255	1018	0.74	-	.
g969	gene	188	3049	0.03	-	.		KIY72764.1	47.69	497	249	5	231	720	11	503	4e-147	478	P-loop containing nucleoside triphosphate hydrolase protein [Cylindrobasidium torrendii FP15055 ss-10]
g970	gene	3276	4371	0.37	+	.		KIY71742.1	50	342	113	6	5	313	2	318	3e-107	330	CRAL/TRIO domain-containing protein [Cylindrobasidium torrendii FP15055 ss-10]
g971	gene	6364	7620	0.7	+	.		KIY71744.1	51.88	320	79	12	25	331	224	481	2e-71	246	hypothetical protein CYLTODRAFT_441111 [Cylindrobasidium torrendii FP15055 ss-10]
g972	gene	8921	13512	0.55	+	.		KIY71745.1	43.14	1530	567	51	5	1434	6	1332	0	927	L domain-like protein [Cylindrobasidium torrendii FP15055 ss-10]
g973	gene	18227	18949	0.45	-	.		XP_001875810.1	33.33	234	115	11	25	231	23	242	2e-12	74.7	predicted protein [Laccaria bicolor S238N-H82]
g974	gene	20098	21173	0.61	+	.		KIY61867.1	64	225	56	1	4	203	5	229	8e-92	282	hypothetical protein CYLTODRAFT_494991 [Cylindrobasidium torrendii FP15055 ss-10]
g975	gene	21286	22033	0.55	-	.		KIY71697.1	41.04	212	112	7	1	205	1	206	3e-26	112	hypothetical protein CYLTODRAFT_103902 [Cylindrobasidium torrendii FP15055 ss-10]
g976	gene	22250	23695	0.31	+	.		KIY45675.1	25.61	285	170	11	45	299	12	284	2e-14	85.9	hypothetical protein FISHEDRAFT_76515 [Fistulina hepatica ATCC 64428]
g977	gene	24356	24945	0.55	-	.
g978	gene	25594	29575	0.04	+	.		KIY71696.1	57.47	388	149	7	589	962	1	386	2e-147	457	hypothetical protein CYLTODRAFT_345435, partial [Cylindrobasidium torrendii FP15055 ss-10]
g979	gene	30389	32466	0.5	+	.		KII83911.1	57.76	535	219	2	9	536	21	555	0	663	hypothetical protein PLICRDRAFT_118622 [Plicaturopsis crispa FD-325 SS-3]
g980	gene	33203	34273	0.64	+	.		KIK69753.1	63.31	248	75	1	2	233	4	251	1e-109	328	hypothetical protein GYMLUDRAFT_992644 [Gymnopus luxurians FD-317 M1]
g981	gene	34493	39895	0.4	-	.		KIY71736.1	59.97	1544	505	33	4	1483	25	1519	0	1672	hypothetical protein CYLTODRAFT_450579 [Cylindrobasidium torrendii FP15055 ss-10]
g982	gene	132	1992	0.23	+	.		GAW05359.1	84	500	65	3	4	491	3	499	0	874	agc ndr protein kinase [Lentinula edodes]
g983	gene	2413	3299	0.11	+	.
g984	gene	3671	5341	0.29	-	.		KIY71424.1	69.61	464	113	8	1	445	18	472	0	649	DUF455-domain-containing protein [Cylindrobasidium torrendii FP15055 ss-10]
g985	gene	5512	7592	0.04	+	.		GAT59427.1	54.47	470	148	8	62	529	46	451	1e-157	470	predicted protein [Mycena chlorophos]
g986	gene	7726	9466	0.44	+	.		KIY71421.1	64.2	528	168	7	1	521	1	514	0	600	hypothetical protein CYLTODRAFT_435216 [Cylindrobasidium torrendii FP15055 ss-10]
g987	gene	313	2016	0.83	-	.		OJT11157.1	41.98	486	258	4	1	463	387	871	5e-112	363	hypothetical protein TRAPUB_12313 [Trametes pubescens]
g988	gene	96	1632	1	-	.		KIY63577.1	56.65	496	201	7	2	493	4	489	0	561	PLC-like phosphodiesterase [Cylindrobasidium torrendii FP15055 ss-10]
g989	gene	2590	3984	0.41	+	.		KIY70408.1	49.79	472	207	7	3	457	2	460	1e-139	422	hypothetical protein CYLTODRAFT_419765 [Cylindrobasidium torrendii FP15055 ss-10]
g990	gene	4647	5596	0.09	+	.		KDR74147.1	40.74	270	58	7	1	210	146	373	2e-34	138	hypothetical protein GALMADRAFT_251034 [Galerina marginata CBS 339.88]
g991	gene	7030	8058	0.9	-	.		KIY70412.1	77.05	305	70	0	1	305	1	305	2e-173	496	hypothetical protein CYLTODRAFT_488087 [Cylindrobasidium torrendii FP15055 ss-10]
g992	gene	8742	11244	0.02	+	.		KIY70406.1	66.98	318	82	4	362	659	1	315	7e-142	429	chromatin associated protein KTI12 [Cylindrobasidium torrendii FP15055 ss-10]
g993	gene	11472	14083	0.12	+	.		KIY70399.1	58.44	681	256	9	13	672	7	681	0	790	hypothetical protein CYLTODRAFT_347742 [Cylindrobasidium torrendii FP15055 ss-10]
g994	gene	14189	15391	0.89	-	.		KIY67819.1	28.57	175	106	5	125	288	184	350	3e-05	57	hypothetical protein CYLTODRAFT_490304 [Cylindrobasidium torrendii FP15055 ss-10]
g995	gene	776	2492	0.79	+	.		KYQ45707.1	85.66	537	73	3	1	536	53	586	0	940	Altered inheritance of mitochondria protein 9, mitochondrial [Hypsizygus marmoreus]
g996	gene	2951	3772	0.5	+	.		KIY69257.1	34.48	232	134	3	14	245	28	241	5e-28	123	hypothetical protein CYLTODRAFT_233983 [Cylindrobasidium torrendii FP15055 ss-10]
g997	gene	4218	5810	0.19	-	.		KYQ42161.1	64.09	323	56	5	1	264	1	322	3e-135	400	Transcription initiation factor IIE subunit beta [Hypsizygus marmoreus]
g998	gene	5999	8516	0.86	+	.		KIY70055.1	70.16	667	160	11	2	637	3	661	0	904	hypothetical protein CYLTODRAFT_420143 [Cylindrobasidium torrendii FP15055 ss-10]
g999	gene	384	990	0.2	+	.
g1000	gene	4144	5408	0.05	+	.
g1001	gene	77	1421	0.59	+	.		KIY65018.1	66.26	409	100	15	1	401	1	379	3e-138	415	HLH-domain-containing protein [Cylindrobasidium torrendii FP15055 ss-10]
g1002	gene	211	1780	0.61	+	.		GAW06458.1	56.49	462	195	4	15	471	25	485	1e-178	525	filament-forming protein [Lentinula edodes]
g1003	gene	155	2591	0.86	+	.		KIY69899.1	60.61	721	243	12	9	697	6	717	0	809	kinase-like protein [Cylindrobasidium torrendii FP15055 ss-10]
g1004	gene	2904	4964	0.43	-	.		KIY69900.1	44.93	523	262	13	30	543	12	517	1e-127	396	hypothetical protein CYLTODRAFT_488502 [Cylindrobasidium torrendii FP15055 ss-10]
g1005	gene	7059	7948	0.23	+	.		KNZ80729.1	76.09	184	44	0	34	217	37	220	2e-101	306	hypothetical protein J132_04705 [Termitomyces sp. J132]
g1006	gene	437	3163	0.29	+	.		KIK58153.1	36.8	269	158	7	12	273	7	270	2e-41	171	hypothetical protein GYMLUDRAFT_98121 [Gymnopus luxurians FD-317 M1]
g1007	gene	3222	8335	0.07	-	.		KIY71032.1	64.75	434	131	5	498	920	9	431	0	567	hypothetical protein CYLTODRAFT_487537 [Cylindrobasidium torrendii FP15055 ss-10]
g1008	gene	9243	10295	0.59	+	.		KIY65498.1	69.96	233	69	1	25	256	9	241	2e-117	349	hypothetical protein CYLTODRAFT_379376 [Cylindrobasidium torrendii FP15055 ss-10]
g1009	gene	10443	11475	0.71	-	.		KIY71024.1	55.94	286	111	7	1	277	1	280	2e-92	288	hypothetical protein CYLTODRAFT_419169 [Cylindrobasidium torrendii FP15055 ss-10]
g1010	gene	11752	13296	0.35	-	.		KIY60973.1	80.84	308	49	3	2	302	3	307	8e-176	501	NAD(P)-binding protein [Cylindrobasidium torrendii FP15055 ss-10]
g1011	gene	13870	22807	0.03	-	.		KIY61669.1	69.6	1980	536	19	600	2565	20	1947	0	2554	kinesin [Cylindrobasidium torrendii FP15055 ss-10]
g1012	gene	23077	24367	0.58	-	.		KIY61671.1	82.3	322	48	2	1	313	1	322	0	543	arginase [Cylindrobasidium torrendii FP15055 ss-10]
g1013	gene	24814	25587	0.4	-	.		GAT46221.1	35.19	270	117	3	4	217	116	383	1e-45	168	predicted protein [Mycena chlorophos]
g1014	gene	410	1816	0.02	+	.
g1015	gene	2016	3094	0.14	+	.
g1016	gene	67	557	0.36	-	.		KYQ43163.1	45.35	86	40	3	6	90	5	84	4e-15	79.3	hypothetical protein Hypma_03261 [Hypsizygus marmoreus]
g1017	gene	1133	2073	0.09	-	.		KIY62841.1	30.17	242	129	10	1	207	103	339	2e-16	87	acid protease [Cylindrobasidium torrendii FP15055 ss-10]
g1018	gene	3194	4333	0.42	+	.
g1019	gene	4532	6977	0.24	+	.		KIY67960.1	60.75	400	135	4	286	666	195	591	2e-167	506	hypothetical protein CYLTODRAFT_422084 [Cylindrobasidium torrendii FP15055 ss-10]
g1020	gene	7113	12634	0.02	+	.		GAV98986.1	45.05	1405	583	33	79	1424	4	1278	0	1056	carbohydrate esterase family 9 protein [Lentinula edodes]
g1021	gene	13100	17899	0.04	+	.		KIY67957.1	54.14	1171	411	35	45	1141	28	1146	0	1033	Dbl homology domain-containing protein [Cylindrobasidium torrendii FP15055 ss-10]
g1022	gene	17922	19189	0.14	-	.		KZT24505.1	61.94	381	141	3	11	388	6	385	6e-170	493	Metallo-hydrolase/oxidoreductase [Neolentinus lepideus HHB14362 ss-1]
g1023	gene	19984	21598	0.21	+	.		KIM39738.1	72.66	428	103	4	1	415	1	427	0	665	hypothetical protein M413DRAFT_446645 [Hebeloma cylindrosporum h7]
g1024	gene	21871	26427	0.13	+	.		KIY67948.1	58.37	1326	446	25	61	1300	1	1306	0	1385	hypothetical protein CYLTODRAFT_396182 [Cylindrobasidium torrendii FP15055 ss-10]
g1025	gene	312	1169	0.13	-	.		KIY70423.1	49.28	209	63	6	3	174	672	874	2e-37	150	SAPS-domain-containing protein [Cylindrobasidium torrendii FP15055 ss-10]
g1026	gene	666	7261	0.02	+	.		GAT47557.1	52.81	943	408	8	463	1380	7	937	0	979	predicted protein [Mycena chlorophos]
g1027	gene	857	2825	0.25	+	.		KIY72529.1	60.84	526	160	5	43	546	4	505	0	631	glycoside hydrolase family 71 protein [Cylindrobasidium torrendii FP15055 ss-10]
g1028	gene	3348	4625	0.48	+	.		KIY65002.1	54.33	381	160	6	1	370	1	378	5e-135	403	hypothetical protein CYLTODRAFT_424727 [Cylindrobasidium torrendii FP15055 ss-10]
g1029	gene	4798	6577	0.09	-	.		CUA68103.1	27.3	381	196	14	97	453	25	348	6e-29	127	deuterolysin M35 metalloprotease [Rhizoctonia solani]
g1030	gene	7015	8359	0.52	-	.		KIY71308.1	29.03	403	192	15	2	398	33	347	9e-33	137	peptidyl-Lys metalloendopeptidase [Cylindrobasidium torrendii FP15055 ss-10]
g1031	gene	10603	10971	1	-	.
g1032	gene	11876	14145	0.67	+	.		KIY72501.1	58.02	567	192	18	2	546	3	545	0	604	hypothetical protein CYLTODRAFT_417889 [Cylindrobasidium torrendii FP15055 ss-10]
g1033	gene	14394	16163	0.33	-	.		KIY65002.1	38.98	372	206	13	133	495	5	364	2e-70	241	hypothetical protein CYLTODRAFT_424727 [Cylindrobasidium torrendii FP15055 ss-10]
g1034	gene	16434	17222	0.22	-	.		KIY72502.1	59.42	276	81	12	2	262	25	284	5e-77	247	hypothetical protein CYLTODRAFT_407394 [Cylindrobasidium torrendii FP15055 ss-10]
g1035	gene	17337	19696	0.39	-	.		KDR82676.1	40	230	94	11	8	213	9	218	3e-23	117	hypothetical protein GALMADRAFT_263131 [Galerina marginata CBS 339.88]
g1036	gene	20155	21057	0.52	-	.		KIY71199.1	79.02	224	45	1	1	224	1	222	4e-132	384	thioredoxin-like protein [Cylindrobasidium torrendii FP15055 ss-10]
g1037	gene	21576	22797	0.54	-	.		KIY72504.1	60.06	328	121	3	21	347	6	324	1e-143	423	hypothetical protein CYLTODRAFT_388608 [Cylindrobasidium torrendii FP15055 ss-10]
g1038	gene	22980	24752	0.34	+	.		KIY72503.1	79.73	518	99	4	9	525	40	552	0	864	DUF254-domain-containing protein [Cylindrobasidium torrendii FP15055 ss-10]
g1039	gene	25088	27496	0.52	-	.		XP_009548872.1	44.48	281	141	5	379	644	4	284	9e-70	241	hypothetical protein HETIRDRAFT_323335 [Heterobasidion irregulare TC 32-1]
g1040	gene	28122	29108	0.44	-	.		KIY72508.1	88.68	159	18	0	102	260	1	159	6e-102	306	SMAD/FHA domain-containing protein, partial [Cylindrobasidium torrendii FP15055 ss-10]
g1041	gene	30987	34010	0.07	+	.		KXN93397.1	38.39	310	140	9	164	442	45	334	3e-44	178	Glucose transport transcription regulator RGT1 [Leucoagaricus sp. SymC.cos]
g1042	gene	34532	36455	0.33	+	.		KIY72468.1	71.21	389	108	2	40	428	10	394	0	577	hypothetical protein CYLTODRAFT_367464, partial [Cylindrobasidium torrendii FP15055 ss-10]
g1043	gene	36693	37194	0.62	-	.		KYQ39463.1	62.26	106	40	0	2	107	28	133	9e-43	149	Protein FYV4, mitochondrial [Hypsizygus marmoreus]
g1044	gene	37303	38737	0.47	+	.		KIY72472.1	80.24	248	49	0	2	249	3	250	1e-132	392	mitochondrial carrier [Cylindrobasidium torrendii FP15055 ss-10]
g1045	gene	408	1293	0.33	-	.		AHD24917.1	87.63	97	12	0	47	143	341	437	2e-47	174	putative laccase 4 [Flammulina velutipes]
g1046	gene	1946	2616	0.25	+	.
g1047	gene	20	627	0.62	-	.
g1048	gene	778	1953	0.71	+	.
g1049	gene	2917	3852	0.15	+	.		KIY53932.1	37.97	158	83	7	80	227	26	178	4e-19	92.8	hypothetical protein FISHEDRAFT_17014, partial [Fistulina hepatica ATCC 64428]
g1050	gene	3887	4468	0.54	-	.		KIY74103.1	64.53	172	46	2	1	157	1	172	2e-69	220	Rpr2-domain-containing protein, partial [Cylindrobasidium torrendii FP15055 ss-10]
g1051	gene	4531	5814	0.88	+	.		KIY73611.1	60.43	326	108	8	44	358	16	331	1e-119	362	hypothetical protein CYLTODRAFT_341990 [Cylindrobasidium torrendii FP15055 ss-10]
g1052	gene	5859	14290	0.07	-	.		KIY74096.1	71.57	2381	631	11	77	2452	22	2361	0	3396	ARM repeat-containing protein [Cylindrobasidium torrendii FP15055 ss-10]
g1053	gene	14676	16515	0.67	+	.		KIK02664.1	52.08	192	71	3	361	531	18	209	1e-54	195	hypothetical protein K443DRAFT_677394 [Laccaria amethystina LaAM-08-1]
g1054	gene	16906	18249	0.26	+	.		KIK65650.1	60.53	380	133	1	1	380	1	363	4e-164	477	hypothetical protein GYMLUDRAFT_364799 [Gymnopus luxurians FD-317 M1]
g1055	gene	18349	20695	0.43	-	.		KIY74100.1	76.25	682	107	4	1	682	1	627	0	1026	phenylalanyl-tRNA synthetase subunit beta [Cylindrobasidium torrendii FP15055 ss-10]
g1056	gene	20765	23109	0.15	+	.		OJT04111.1	46.02	615	258	14	1	553	1	603	9e-157	478	Diphthine--ammonia ligase [Trametes pubescens]
g1057	gene	23474	25776	0.35	-	.		KIY74095.1	74.21	636	150	8	1	622	1	636	0	953	MFS general substrate transporter [Cylindrobasidium torrendii FP15055 ss-10]
g1058	gene	26193	28041	0.4	-	.		KIY74094.1	63.47	553	130	18	1	532	1	502	0	583	ankyrin [Cylindrobasidium torrendii FP15055 ss-10]
g1059	gene	29549	30621	0.72	+	.		KIY74092.1	55.93	270	94	8	1	263	1	252	2e-82	263	hypothetical protein CYLTODRAFT_484844 [Cylindrobasidium torrendii FP15055 ss-10]
g1060	gene	32833	33390	0.36	+	.		KIY74090.1	47.18	195	82	7	2	182	3	190	2e-13	75.5	hypothetical protein CYLTODRAFT_416353 [Cylindrobasidium torrendii FP15055 ss-10]
g1061	gene	34626	36173	0.57	+	.		KZT26865.1	45.64	390	183	8	90	455	1	385	2e-110	344	glycoside hydrolase family 18 protein [Neolentinus lepideus HHB14362 ss-1]
g1062	gene	36198	39305	0.02	-	.		XP_007846200.1	68.54	677	161	7	15	643	19	691	0	932	glutaminase, partial [Moniliophthora roreri MCA 2997]
g1063	gene	39677	44899	0.08	+	.		GAT59951.1	53.53	1104	415	17	73	1093	363	1451	0	1109	predicted protein [Mycena chlorophos]
g1064	gene	44961	47146	0.74	-	.		KIY74171.1	64.97	591	198	4	1	590	1	583	0	807	hypothetical protein CYLTODRAFT_340648 [Cylindrobasidium torrendii FP15055 ss-10]
g1065	gene	47198	48720	0.93	-	.		KIY74170.1	81.66	398	68	2	1	397	1	394	0	682	hypothetical protein CYLTODRAFT_341040 [Cylindrobasidium torrendii FP15055 ss-10]
g1066	gene	48836	49804	0.13	+	.		KIK68008.1	53.6	222	69	4	1	189	1	221	2e-72	231	hypothetical protein GYMLUDRAFT_803974 [Gymnopus luxurians FD-317 M1]
g1067	gene	50264	52249	0.11	+	.		KIY74168.1	60.47	554	212	4	15	568	21	567	0	699	acetyl-CoA synthetase-like protein [Cylindrobasidium torrendii FP15055 ss-10]
g1068	gene	52544	53877	0.27	+	.		KIY73528.1	64.61	421	122	10	1	405	1	410	1e-165	488	pali-domain-containing protein [Cylindrobasidium torrendii FP15055 ss-10]
g1069	gene	54483	55116	0.29	-	.		KIY74082.1	44.33	203	80	7	1	188	1	185	2e-29	119	hypothetical protein CYLTODRAFT_416346 [Cylindrobasidium torrendii FP15055 ss-10]
g1070	gene	56838	57669	0.97	+	.		KIY74083.1	48.17	218	106	5	8	220	8	223	8e-49	171	hypothetical protein CYLTODRAFT_448288 [Cylindrobasidium torrendii FP15055 ss-10]
g1071	gene	57754	59115	0.54	-	.		KIY74107.1	72.78	371	98	1	1	368	1	371	0	539	hypothetical protein CYLTODRAFT_364445 [Cylindrobasidium torrendii FP15055 ss-10]
g1072	gene	59206	59928	0.14	-	.		KIY74108.1	77.78	171	21	1	1	171	1	154	2e-90	273	acyl-CoA N-acyltransferase [Cylindrobasidium torrendii FP15055 ss-10]
g1073	gene	59986	62183	0.23	+	.		KIY74105.1	26.32	380	256	6	285	654	295	660	7e-25	120	hypothetical protein CYLTODRAFT_416364 [Cylindrobasidium torrendii FP15055 ss-10]
g1074	gene	62443	68224	0.05	-	.		KIY74110.1	68.03	585	174	6	843	1415	1	584	0	804	hypothetical protein CYLTODRAFT_364451 [Cylindrobasidium torrendii FP15055 ss-10]
g1075	gene	68467	72083	0.24	-	.		KIY74113.1	40.45	1073	538	31	9	1049	12	1015	0	651	hypothetical protein CYLTODRAFT_484860 [Cylindrobasidium torrendii FP15055 ss-10]
g1076	gene	432	1264	0.62	-	.
g1077	gene	2107	4030	0.08	-	.
g1078	gene	4245	6777	0.04	-	.
g1079	gene	7466	8270	0.36	-	.
g1080	gene	8990	10562	0.12	-	.
g1081	gene	13495	14026	0.83	-	.
g1082	gene	125	613	0.39	+	.		KYQ35406.1	50	156	65	2	1	146	343	495	8e-44	162	Ent-kaurene oxidase [Hypsizygus marmoreus]
g1083	gene	839	3186	0.15	-	.		KXN80941.1	73.08	520	132	3	19	531	11	529	0	805	Cytochrome P450 67, partial [Leucoagaricus sp. SymC.cos]
g1084	gene	99	2020	0.78	+	.		KIY71456.1	53.08	650	274	8	1	623	1	646	0	703	hypothetical protein CYLTODRAFT_369355 [Cylindrobasidium torrendii FP15055 ss-10]
g1085	gene	2164	5046	0.54	-	.		KIY73636.1	54.6	793	271	22	61	796	1	761	0	727	acid protease [Cylindrobasidium torrendii FP15055 ss-10]
g1086	gene	5226	10866	0.01	+	.		KIY73633.1	82.87	607	87	9	473	1075	6	599	0	1019	Pkinase-domain-containing protein [Cylindrobasidium torrendii FP15055 ss-10]
g1087	gene	11007	13633	0.3	-	.		GAT59416.1	52.9	707	271	8	50	702	35	733	0	741	predicted protein [Mycena chlorophos]
g1088	gene	13880	14266	0.27	+	.		KIY71435.1	77.42	93	19	2	5	96	1	92	2e-36	130	Yos1-like protein [Cylindrobasidium torrendii FP15055 ss-10]
g1089	gene	14560	16390	0.9	-	.		KIY71436.1	58.78	609	190	22	12	591	19	595	0	575	hypothetical protein CYLTODRAFT_487203 [Cylindrobasidium torrendii FP15055 ss-10]
g1090	gene	17708	20880	0.11	+	.		KIY73009.1	62.27	220	70	2	161	370	2	218	6e-80	270	hypothetical protein CYLTODRAFT_318169, partial [Cylindrobasidium torrendii FP15055 ss-10]
g1091	gene	21213	23993	0.28	-	.		KIY72043.1	26.15	742	435	20	68	718	79	798	2e-41	173	hypothetical protein CYLTODRAFT_389217 [Cylindrobasidium torrendii FP15055 ss-10]
g1092	gene	24108	26808	0.3	+	.		KYQ42693.1	43.3	448	203	16	26	447	95	517	2e-99	328	Protein air1 [Hypsizygus marmoreus]
g1093	gene	27157	30568	0.18	-	.		KIY71429.1	83.89	925	133	4	4	917	7	926	0	1548	hypothetical protein CYLTODRAFT_369287, partial [Cylindrobasidium torrendii FP15055 ss-10]
g1094	gene	30846	37031	0.07	-	.		KIY71446.1	61.01	2016	603	49	2	1903	6	1952	0	2029	hypothetical protein CYLTODRAFT_441258 [Cylindrobasidium torrendii FP15055 ss-10]
g1095	gene	37711	38040	0.27	+	.		KIY71445.1	48.62	109	54	1	1	109	1	107	7e-26	105	hypothetical protein CYLTODRAFT_122957 [Cylindrobasidium torrendii FP15055 ss-10]
g1096	gene	38799	39636	0.62	+	.		KIY71444.1	55.04	238	80	7	24	256	31	246	9e-67	220	hypothetical protein CYLTODRAFT_418833 [Cylindrobasidium torrendii FP15055 ss-10]
g1097	gene	39975	43541	0.42	-	.		KIY71442.1	64.5	1107	269	16	23	1026	22	1107	0	1291	hypothetical protein CYLTODRAFT_435231 [Cylindrobasidium torrendii FP15055 ss-10]
g1098	gene	43687	44361	0.83	-	.		KIY71441.1	67.86	112	36	0	96	207	8	119	3e-48	166	hypothetical protein CYLTODRAFT_345979 [Cylindrobasidium torrendii FP15055 ss-10]
g1099	gene	810	1211	0.87	-	.		KYQ34481.1	38.21	123	68	3	8	129	287	402	2e-17	87.8	hypothetical protein Hypma_11619 [Hypsizygus marmoreus]
g1100	gene	312	3525	0.14	+	.		KIY66781.1	43.7	254	118	6	418	646	22	275	4e-53	199	hypothetical protein CYLTODRAFT_398229 [Cylindrobasidium torrendii FP15055 ss-10]
g1101	gene	5823	7354	0.13	+	.
g1102	gene	7573	8402	0.93	-	.		XP_008045533.1	46.23	199	66	5	89	258	122	308	1e-39	151	signal recognition particle SRP19 subunit [Trametes versicolor FP-101664 SS1]
g1103	gene	9328	9998	0.39	-	.
g1104	gene	10256	12358	0.31	+	.
g1105	gene	12618	14243	0.85	-	.
g1106	gene	14395	15327	0.3	+	.
g1107	gene	15554	17073	0.44	-	.		KTB32685.1	62.67	501	155	6	1	470	1515	2014	0	639	hypothetical protein WG66_14746 [Moniliophthora roreri]
g1108	gene	17524	22969	0.01	+	.		KIK62617.1	41.57	510	265	10	664	1147	53	555	2e-109	366	hypothetical protein GYMLUDRAFT_506111 [Gymnopus luxurians FD-317 M1]
g1109	gene	23180	25784	0.04	-	.		KIK62617.1	40.47	509	276	9	85	572	50	552	2e-116	370	hypothetical protein GYMLUDRAFT_506111 [Gymnopus luxurians FD-317 M1]
g1110	gene	27007	31067	0.04	+	.		KII91977.1	55.88	306	117	4	673	974	1	292	3e-99	326	hypothetical protein PLICRDRAFT_103741 [Plicaturopsis crispa FD-325 SS-3]
g1111	gene	34382	35171	0.59	-	.		KIY63598.1	70.37	189	56	0	3	191	2	190	9e-96	289	hypothetical protein CYLTODRAFT_359709 [Cylindrobasidium torrendii FP15055 ss-10]
g1112	gene	35816	37748	0.13	+	.		KIY63599.1	69.38	418	74	8	1	411	1	371	9e-178	518	cora-domain-containing protein [Cylindrobasidium torrendii FP15055 ss-10]
g1113	gene	39770	41069	0.1	+	.		KIK70104.1	51.08	325	128	7	7	323	10	311	7e-99	307	hypothetical protein GYMLUDRAFT_994181 [Gymnopus luxurians FD-317 M1]
g1114	gene	41240	42368	0.27	+	.
g1115	gene	42430	46417	0.05	-	.		KIY67549.1	49.65	707	321	13	7	696	6	694	0	665	hypothetical protein CYLTODRAFT_396884 [Cylindrobasidium torrendii FP15055 ss-10]
g1116	gene	46625	52048	0.04	+	.		KIY63600.1	59.58	715	270	5	10	719	4	704	0	874	hypothetical protein CYLTODRAFT_425967 [Cylindrobasidium torrendii FP15055 ss-10]
g1117	gene	53116	54921	0.95	-	.		KIY61090.1	67.35	533	142	10	1	520	1	514	0	677	hypothetical protein CYLTODRAFT_427684 [Cylindrobasidium torrendii FP15055 ss-10]
g1118	gene	56061	56930	0.6	-	.		KIY63153.1	71.76	216	57	2	9	223	8	220	2e-108	324	hypothetical protein CYLTODRAFT_494127 [Cylindrobasidium torrendii FP15055 ss-10]
g1119	gene	57463	59002	0.67	+	.		KDR69269.1	44.6	435	176	9	1	393	1	412	3e-107	334	hypothetical protein GALMADRAFT_230775 [Galerina marginata CBS 339.88]
g1120	gene	59188	62427	0.03	+	.
g1121	gene	63659	64540	0.99	+	.		KIY62925.1	50.33	300	129	8	1	293	1	287	2e-86	273	hypothetical protein CYLTODRAFT_403940 [Cylindrobasidium torrendii FP15055 ss-10]
g1122	gene	64799	66381	0.4	-	.		KIY69912.1	57.01	321	115	7	23	321	1	320	2e-114	347	hypothetical protein CYLTODRAFT_208692 [Cylindrobasidium torrendii FP15055 ss-10]
g1123	gene	66661	69345	0.43	+	.		KIY72746.1	63.57	516	176	5	29	535	40	552	0	674	FAD-linked oxidoreductase [Cylindrobasidium torrendii FP15055 ss-10]
g1124	gene	69481	70440	0.8	+	.		KIJ39114.1	27.85	298	190	9	30	313	21	307	6e-22	104	hypothetical protein M422DRAFT_68920 [Sphaerobolus stellatus SS14]
g1125	gene	70587	71148	0.64	-	.		XP_007850477.1	66.04	159	45	2	1	150	1	159	1e-67	214	small heat shock protein [Moniliophthora roreri MCA 2997]
g1126	gene	71395	72290	0.41	+	.		KIY69910.1	63.31	248	87	2	3	249	5	249	2e-103	313	DER1-domain-containing protein [Cylindrobasidium torrendii FP15055 ss-10]
g1127	gene	73092	73530	0.85	-	.		KIY69914.1	64.57	127	36	3	3	128	2	120	3e-45	155	hypothetical protein CYLTODRAFT_420230 [Cylindrobasidium torrendii FP15055 ss-10]
g1128	gene	75271	77578	0.2	+	.		KIY69913.1	52.27	331	158	0	1	331	11	341	1e-118	363	hypothetical protein CYLTODRAFT_208691 [Cylindrobasidium torrendii FP15055 ss-10]
g1129	gene	78053	79298	0.16	+	.		KIY68704.1	65.23	348	108	5	1	344	1	339	1e-155	454	WD40 repeat-like protein [Cylindrobasidium torrendii FP15055 ss-10]
g1130	gene	79689	82420	0.06	+	.		XP_006461102.1	56.65	579	234	7	6	577	2	570	0	635	acyl-CoA synthetase [Agaricus bisporus var. bisporus H97]
g1131	gene	82574	87380	0.05	-	.		ADX07304.1	96.44	421	15	0	576	996	4	424	0	848	putative endoglucanase [Flammulina velutipes]
g1132	gene	88345	91942	0.35	-	.		KIY60998.1	32.23	667	386	17	347	993	194	814	1e-90	324	hypothetical protein CYLTODRAFT_447859, partial [Cylindrobasidium torrendii FP15055 ss-10]
g1133	gene	92207	92501	0.84	+	.
g1134	gene	93380	95818	0.37	+	.		AOC97497.1	38.78	655	352	14	1	646	1	615	8e-126	416	ethylene- and jasmonate-responsive plant defensin [Flammulina velutipes]
g1135	gene	38	4665	0.47	+	.		KYQ34213.1	48.75	1278	520	24	3	1187	6	1241	0	1144	hypothetical protein Hypma_11862 [Hypsizygus marmoreus]
g1136	gene	4686	5481	0.31	-	.
g1137	gene	5527	8124	0.09	+	.		KYQ37626.1	32.51	323	179	9	56	372	67	356	2e-37	154	hypothetical protein Hypma_08477 [Hypsizygus marmoreus]
g1138	gene	39	4523	0.06	+	.		KYQ38699.1	45.85	711	367	9	395	1092	43	748	0	603	RNA-directed DNA polymerase from mobile element jockey [Hypsizygus marmoreus]
g1139	gene	379	1963	0.94	+	.		KEP46821.1	68.46	482	143	3	18	493	13	491	0	660	chromate ion transporter [Rhizoctonia solani 123E]
g1140	gene	2014	5121	0.21	-	.		KIY65613.1	65.84	811	276	1	1	811	1	810	0	1168	beta-sandwich domain of Sec23/24 [Cylindrobasidium torrendii FP15055 ss-10]
g1141	gene	173	635	0.59	-	.		OCH92757.1	73.53	136	36	0	1	136	207	342	6e-60	209	P-loop containing nucleoside triphosphate hydrolase protein [Obba rivulosa]
g1142	gene	1313	3032	0.16	+	.		KIY72881.1	68.69	444	113	8	46	472	236	670	3e-173	516	hypothetical protein CYLTODRAFT_440195 [Cylindrobasidium torrendii FP15055 ss-10]
g1143	gene	991	1993	0.03	-	.		KIM36296.1	33.61	238	149	5	18	248	131	366	1e-24	111	hypothetical protein M413DRAFT_320166 [Hebeloma cylindrosporum h7]
g1144	gene	2784	4730	0.02	-	.		KIY73363.1	34.16	281	118	10	105	326	76	348	5e-29	127	kinase-like protein [Cylindrobasidium torrendii FP15055 ss-10]
g1145	gene	5212	6967	0.06	+	.		OCB90766.1	32.95	264	141	5	48	276	76	338	6e-31	134	cytochrome P450 [Sanghuangporus baumii]
g1146	gene	369	839	0.72	-	.
g1147	gene	64	357	0.27	+	.		KIY70670.1	59.8	102	35	2	1	97	161	261	2e-24	108	ARM repeat-containing protein [Cylindrobasidium torrendii FP15055 ss-10]
g1148	gene	474	968	0.43	+	.		GAT49076.1	62.28	167	49	2	1	153	724	890	2e-51	188	importin beta-2 subunit [Mycena chlorophos]
g1149	gene	19	632	0.32	-	.
g1150	gene	744	1422	0.81	-	.		EPT05687.1	30.82	159	81	5	18	175	232	362	3e-07	59.7	hypothetical protein FOMPIDRAFT_87139 [Fomitopsis pinicola FP-58527 SS1]
g1151	gene	1586	3074	0.78	+	.		KIY60635.1	31.27	355	206	4	51	379	2	344	1e-47	179	hypothetical protein CYLTODRAFT_296305, partial [Cylindrobasidium torrendii FP15055 ss-10]
g1152	gene	121	829	0.99	-	.		KIY61247.1	27.95	161	115	1	11	171	12	171	2e-12	73.2	hypothetical protein CYLTODRAFT_495346 [Cylindrobasidium torrendii FP15055 ss-10]
g1153	gene	66	617	0.38	-	.		EEB92648.1	90.62	128	12	0	1	128	184	311	2e-76	247	hypothetical protein MPER_08811 [Moniliophthora perniciosa FA553]
g1154	gene	13	1236	0.99	+	.		KII88046.1	28.26	407	247	16	2	393	1176	1552	4e-25	120	hypothetical protein PLICRDRAFT_30508 [Plicaturopsis crispa FD-325 SS-3]
g1155	gene	1040	2488	0.13	+	.		KIY68221.1	43.03	251	138	2	48	296	57	304	2e-59	209	hypothetical protein CYLTODRAFT_453749 [Cylindrobasidium torrendii FP15055 ss-10]
g1156	gene	2777	3423	0.4	+	.		XP_007843041.1	35.29	170	89	7	16	173	3	163	4e-15	80.9	hypothetical protein Moror_17468 [Moniliophthora roreri MCA 2997]
g1157	gene	3718	7135	0.06	-	.		KIY69414.1	87.56	579	68	1	222	800	8	582	0	1031	Hydantoinase B/oxoprolinase [Cylindrobasidium torrendii FP15055 ss-10]
g1158	gene	7558	8279	0.12	+	.		GAT54483.1	42.11	57	30	1	96	152	138	191	0.0006	48.5	predicted protein [Mycena chlorophos]
g1159	gene	8719	12939	0.26	+	.		KIK63767.1	66.09	811	235	12	432	1222	1	791	0	1001	hypothetical protein GYMLUDRAFT_40831 [Gymnopus luxurians FD-317 M1]
g1160	gene	13121	16942	0.17	-	.		KIY69447.1	56.58	562	212	11	463	1000	6	559	0	597	hypothetical protein CYLTODRAFT_442690 [Cylindrobasidium torrendii FP15055 ss-10]
g1161	gene	17153	19967	0.22	-	.		KIY65671.1	53.91	128	57	2	201	328	172	297	7e-31	135	hypothetical protein CYLTODRAFT_456087 [Cylindrobasidium torrendii FP15055 ss-10]
g1162	gene	21290	22108	0.9	+	.		KYQ37381.1	59.73	221	86	1	1	218	145	365	1e-89	283	MICOS subunit MIC26 [Hypsizygus marmoreus]
g1163	gene	22780	24957	0.42	+	.		GAT49734.1	77.25	501	107	2	9	504	1	499	0	786	histone deacetylase [Mycena chlorophos]
g1164	gene	25201	25437	0.7	-	.
g1165	gene	429	1213	0.18	-	.
g1166	gene	1697	2572	0.82	+	.		KIY63625.1	28.21	273	165	8	8	265	16	272	2e-13	80.5	hypothetical protein CYLTODRAFT_425937 [Cylindrobasidium torrendii FP15055 ss-10]
g1167	gene	3437	4851	0.23	-	.
g1168	gene	53	2307	0.22	+	.		XP_007311085.1	27.67	318	206	9	286	601	747	1042	3e-13	84.7	hypothetical protein STEHIDRAFT_163324 [Stereum hirsutum FP-91666 SS1]
g1169	gene	13	1344	0.92	-	.
g1170	gene	46	3204	0.68	+	.		EMD33452.1	22.38	344	215	11	259	589	21	325	2e-10	76.3	hypothetical protein CERSUDRAFT_98555 [Gelatoporia subvermispora B]
g1171	gene	113	1040	0.34	+	.
g1172	gene	45	890	0.94	+	.
g1173	gene	1719	3699	0.9	+	.		KIY65505.1	64.89	638	162	17	47	641	1	619	0	735	phosphatases II [Cylindrobasidium torrendii FP15055 ss-10]
g1174	gene	3922	4518	0.61	-	.		XP_007308491.1	40.78	179	100	3	23	198	4	179	4e-36	136	hypothetical protein STEHIDRAFT_171298 [Stereum hirsutum FP-91666 SS1]
g1175	gene	4687	7363	0.48	-	.		KJA15144.1	67.02	473	155	1	229	701	19	490	0	681	hypothetical protein HYPSUDRAFT_48669 [Hypholoma sublateritium FD-334 SS-4]
g1176	gene	7416	10277	0.17	+	.		KIY65500.1	44.79	355	128	16	474	796	1	319	2e-51	194	hypothetical protein CYLTODRAFT_412536, partial [Cylindrobasidium torrendii FP15055 ss-10]
g1177	gene	10578	12013	0.14	-	.		KIY65523.1	71.39	360	99	1	32	391	1	356	3e-176	508	NADH-cytochrome b5 reductase [Cylindrobasidium torrendii FP15055 ss-10]
g1178	gene	12171	13587	0.24	-	.		KIY65522.1	71.53	439	90	5	1	420	1	423	0	624	N2227-domain-containing protein [Cylindrobasidium torrendii FP15055 ss-10]
g1179	gene	13764	16306	0.11	-	.		OAX44792.1	97.94	388	6	1	275	662	68	453	0	751	ubiquitin-domain-containing protein [Rhizopogon vinicolor AM-OR11-026]
g1180	gene	16437	17421	0.69	+	.		KIY72136.1	62.5	200	73	2	6	204	5	203	2e-84	263	hypothetical protein CYLTODRAFT_486539 [Cylindrobasidium torrendii FP15055 ss-10]
g1181	gene	17474	18088	0.36	-	.		KIY65520.1	52.27	176	69	4	3	168	2	172	3e-48	166	hypothetical protein CYLTODRAFT_492267 [Cylindrobasidium torrendii FP15055 ss-10]
g1182	gene	18506	20834	0.07	+	.		AOC97493.1	95	300	14	1	56	355	1	299	1e-174	508	pathogenesis related protein 1 [Flammulina velutipes]
g1183	gene	20894	23336	0.24	-	.		KIY72767.1	74.29	319	77	3	2	318	4	319	2e-173	508	WD40 repeat-containing protein [Cylindrobasidium torrendii FP15055 ss-10]
g1184	gene	23419	24352	0.88	+	.		ACZ59472.1	99.58	240	1	0	1	240	1	240	7e-174	491	initiation factor 3 [Flammulina velutipes]
g1185	gene	24412	29664	0.06	-	.		KIY72765.1	75.18	427	103	2	1028	1454	1	424	0	662	hypothetical protein CYLTODRAFT_343436 [Cylindrobasidium torrendii FP15055 ss-10]
g1186	gene	29845	31665	0.21	+	.		KIY72747.1	88.57	385	44	0	15	399	25	409	0	729	NAD(P)-binding protein [Cylindrobasidium torrendii FP15055 ss-10]
g1187	gene	32422	33754	0.55	-	.		XP_007842300.1	72.4	442	100	8	1	423	44	482	0	652	g2 mitotic-specific cyclin cyb1 [Moniliophthora roreri MCA 2997]
g1188	gene	36471	39736	0.05	-	.		KIY72735.1	46.07	1018	344	51	1	924	1	907	0	583	hypothetical protein CYLTODRAFT_417522 [Cylindrobasidium torrendii FP15055 ss-10]
g1189	gene	40340	40934	0.74	-	.		XP_007842296.1	99.02	102	1	0	14	115	10	111	4e-66	207	small nuclear ribonucleoprotein sm d2 [Moniliophthora roreri MCA 2997]
g1190	gene	41024	43034	0.22	+	.		KIY72738.1	76.03	609	125	7	1	602	1	595	0	915	hypothetical protein CYLTODRAFT_485982 [Cylindrobasidium torrendii FP15055 ss-10]
g1191	gene	43615	47660	0.13	+	.		KIY72739.1	51.58	1326	495	38	1	1273	1	1232	0	1094	hypothetical protein CYLTODRAFT_387940 [Cylindrobasidium torrendii FP15055 ss-10]
g1192	gene	48094	49551	0.5	+	.		KIY72740.1	38.92	519	242	18	15	466	18	528	3e-61	220	hypothetical protein CYLTODRAFT_485984 [Cylindrobasidium torrendii FP15055 ss-10]
g1193	gene	49732	50343	0.75	-	.		KIY72742.1	69.19	172	35	2	1	172	1	154	5e-76	236	RNA polymerase I [Cylindrobasidium torrendii FP15055 ss-10]
g1194	gene	50531	51163	0.76	+	.		KIY72741.1	58.52	176	69	1	1	176	34	205	3e-62	203	hypothetical protein CYLTODRAFT_417526 [Cylindrobasidium torrendii FP15055 ss-10]
g1195	gene	51220	52314	0.8	-	.		KIY72744.1	73.49	298	75	1	3	296	2	299	5e-149	433	maintenance of mitochondrial morphology protein 1 [Cylindrobasidium torrendii FP15055 ss-10]
g1196	gene	52394	53911	0.38	+	.		KIY72743.1	64.17	441	147	7	1	434	3	439	0	565	tubulin-tyrosine ligase [Cylindrobasidium torrendii FP15055 ss-10]
g1197	gene	53975	62482	0.02	-	.		KIY72745.1	61.93	1429	486	15	911	2298	1	1412	0	1671	P-loop containing nucleoside triphosphate hydrolase protein [Cylindrobasidium torrendii FP15055 ss-10]
g1198	gene	62702	63232	0.31	+	.		KIY63646.1	59.31	145	41	4	1	129	1	143	4e-30	117	DUF1764-domain-containing protein [Cylindrobasidium torrendii FP15055 ss-10]
g1199	gene	63479	64650	0.52	-	.		KIY63645.1	71.56	327	93	0	6	332	10	336	3e-178	511	cyclin-like protein [Cylindrobasidium torrendii FP15055 ss-10]
g1200	gene	64900	65827	0.17	+	.		KIY72756.1	56.2	121	51	2	16	135	49	168	4e-38	144	hypothetical protein CYLTODRAFT_485999 [Cylindrobasidium torrendii FP15055 ss-10]
g1201	gene	66285	69390	0.05	+	.		KII93201.1	38.26	379	199	9	21	372	53	423	9e-65	239	hypothetical protein PLICRDRAFT_35385 [Plicaturopsis crispa FD-325 SS-3]
g1202	gene	69500	70413	0.38	-	.		KIY72751.1	57.01	221	89	2	1	216	83	302	3e-87	273	hypothetical protein CYLTODRAFT_485994 [Cylindrobasidium torrendii FP15055 ss-10]
g1203	gene	70739	72721	0.68	+	.		KIY72750.1	62.43	668	181	10	1	660	1	606	0	703	hypothetical protein CYLTODRAFT_434554 [Cylindrobasidium torrendii FP15055 ss-10]
g1204	gene	72853	76245	0.29	-	.		KTB42852.1	50.6	911	332	16	8	875	1	836	0	832	putative chondroitin AC/alginate lyase [Moniliophthora roreri]
g1205	gene	76392	79038	0.03	+	.		KIY72780.1	68.48	571	165	4	7	571	8	569	0	808	acetyl-CoA synthetase-like protein [Cylindrobasidium torrendii FP15055 ss-10]
g1206	gene	79147	81141	0.3	-	.		KYQ46098.1	80.97	494	93	1	44	536	14	507	0	840	D-lactate dehydrogenase [cytochrome] 2, mitochondrial [Hypsizygus marmoreus]
g1207	gene	81308	85458	0.26	+	.		KIY72778.1	67.35	1357	382	26	1	1331	1	1322	0	1461	hypothetical protein CYLTODRAFT_417559 [Cylindrobasidium torrendii FP15055 ss-10]
g1208	gene	85627	87311	0.41	+	.		KIY72777.1	61.14	458	160	6	7	462	5	446	0	548	hypothetical protein CYLTODRAFT_6905 [Cylindrobasidium torrendii FP15055 ss-10]
g1209	gene	87341	88802	0.85	-	.		XP_007842287.1	78.07	424	79	4	2	418	5	421	0	671	cmgc cdk pitslre protein kinase [Moniliophthora roreri MCA 2997]
g1210	gene	88898	90660	0.76	+	.		KIY72758.1	82.64	484	76	2	1	484	5	480	0	815	putative rRNA pseudouridine synthase [Cylindrobasidium torrendii FP15055 ss-10]
g1211	gene	91024	92785	0.74	-	.		KDQ30666.1	60.71	420	128	10	11	396	11	427	1e-156	461	hypothetical protein PLEOSDRAFT_1062660 [Pleurotus ostreatus PC15]
g1212	gene	333	1823	0.05	-	.
g1213	gene	61	881	0.3	-	.		KIY61764.1	44.5	218	112	4	26	242	52	261	2e-50	179	hypothetical protein CYLTODRAFT_477006 [Cylindrobasidium torrendii FP15055 ss-10]
g1214	gene	951	2285	0.56	+	.		KIY70689.1	85.71	329	47	0	20	348	2	330	0	575	TPT-domain-containing protein [Cylindrobasidium torrendii FP15055 ss-10]
g1215	gene	2642	3100	0.29	+	.
g1216	gene	3828	5302	0.19	-	.		KIY70702.1	75.86	290	68	2	16	304	10	298	2e-157	454	NAD dependent epimerase/dehydratase [Cylindrobasidium torrendii FP15055 ss-10]
g1217	gene	6794	8477	0.11	+	.		KIY70701.1	66.39	479	146	9	1	469	1	474	0	594	hypothetical protein CYLTODRAFT_419525 [Cylindrobasidium torrendii FP15055 ss-10]
g1218	gene	8756	11964	0.06	+	.		KIY70700.1	82.27	846	146	2	1	845	1	843	0	1483	vacuolar assembling/sorting protein VPS16 [Cylindrobasidium torrendii FP15055 ss-10]
g1219	gene	12532	15408	0.08	-	.		GAW08707.1	57.46	623	258	6	36	653	43	663	0	745	xenotropic and polytropic retrovirus receptor-like protein [Lentinula edodes]
g1220	gene	485	1864	0.91	-	.		KTB42601.1	29.89	261	121	10	3	213	4	252	4e-08	66.6	hypothetical protein WG66_4807 [Moniliophthora roreri]
g1221	gene	2504	4806	0.27	-	.		KIY66233.1	36.68	567	319	15	9	541	9	569	4e-90	301	hypothetical protein CYLTODRAFT_491653 [Cylindrobasidium torrendii FP15055 ss-10]
g1222	gene	59	3219	0.39	+	.		XP_007852676.1	26.57	463	260	16	349	778	22	437	3e-16	94.4	hypothetical protein Moror_10810 [Moniliophthora roreri MCA 2997]
g1223	gene	3314	9532	0.32	-	.		KIY61043.1	70.29	1077	297	5	1	1061	1	1070	0	1535	kinesin-domain-containing protein [Cylindrobasidium torrendii FP15055 ss-10]
g1224	gene	9714	10159	0.77	+	.		KIM65287.1	78.45	116	21	3	1	114	1	114	5e-57	184	hypothetical protein SCLCIDRAFT_1212453 [Scleroderma citrinum Foug A]
g1225	gene	10418	14675	0.2	+	.		KIY70942.1	85.94	967	118	7	1	962	1	954	0	1632	kinesin heavy chain [Cylindrobasidium torrendii FP15055 ss-10]
g1226	gene	15183	24059	0.06	+	.		KIY61739.1	51.68	1757	636	51	825	2494	6	1636	0	1367	hypothetical protein CYLTODRAFT_405295 [Cylindrobasidium torrendii FP15055 ss-10]
g1227	gene	24399	26692	0.26	-	.		OBZ69074.1	57.4	547	208	5	29	552	30	574	0	629	Mitochondrial import receptor subunit TOM40 [Grifola frondosa]
g1228	gene	27195	29016	0.05	+	.		GAW10328.1	60.42	432	127	5	1	411	4	412	0	543	glycosyltransferase family 15 protein [Lentinula edodes]
g1229	gene	29225	31093	0.06	+	.		KIY70889.1	83.95	380	61	0	1	380	1	380	0	695	glycosyltransferase family 15 protein [Cylindrobasidium torrendii FP15055 ss-10]
g1230	gene	683	1964	0.53	+	.		GAT48840.1	27.21	272	153	11	26	290	17	250	6e-09	68.2	predicted protein [Mycena chlorophos]
g1231	gene	2113	2662	0.4	-	.
g1232	gene	3776	5172	0.73	-	.		KIY64156.1	51.96	306	110	5	43	324	33	325	3e-88	287	hypothetical protein CYLTODRAFT_402264 [Cylindrobasidium torrendii FP15055 ss-10]
g1233	gene	5560	10822	0.07	+	.		XP_007848194.1	63.81	514	172	6	731	1236	3	510	0	639	fungal peroxidase [Moniliophthora roreri MCA 2997]
g1234	gene	11235	12071	0.46	+	.		KIY53037.1	25.42	236	155	6	5	222	172	404	3e-15	84.3	aspartic protease [Fistulina hepatica ATCC 64428]
g1235	gene	12131	16760	0.1	-	.		XP_007855652.1	53.73	925	303	23	3	815	2	913	0	840	g-patch domain [Moniliophthora roreri MCA 2997]
g1236	gene	16902	18276	0.27	-	.		KIM82570.1	25.38	327	212	14	77	387	94	404	1e-11	76.6	hypothetical protein PILCRDRAFT_820438 [Piloderma croceum F 1598]
g1237	gene	18983	19842	0.68	-	.		KIY73016.1	78.22	225	48	1	1	224	1	225	4e-129	376	hypothetical protein CYLTODRAFT_440107 [Cylindrobasidium torrendii FP15055 ss-10]
g1238	gene	20015	21954	0.19	+	.		KIM91851.1	53.33	495	174	10	106	573	1	465	5e-165	491	hypothetical protein PILCRDRAFT_32166, partial [Piloderma croceum F 1598]
g1239	gene	12	713	0.24	+	.		KIY60849.1	32.44	225	139	7	7	222	270	490	1e-22	107	hypothetical protein CYLTODRAFT_460360, partial [Cylindrobasidium torrendii FP15055 ss-10]
g1240	gene	1096	2280	0.26	+	.		KIK55949.1	25.35	288	170	9	5	250	250	534	5e-12	77.8	hypothetical protein GYMLUDRAFT_828414, partial [Gymnopus luxurians FD-317 M1]
g1241	gene	281	1687	0.07	+	.		KIY63947.1	54.9	102	45	1	248	348	5	106	1e-24	110	hypothetical protein CYLTODRAFT_326921, partial [Cylindrobasidium torrendii FP15055 ss-10]
g1242	gene	333	1268	0.3	+	.
g1243	gene	829	3961	0.07	+	.		KIY72318.1	49.94	867	310	17	29	790	1	848	0	776	hypothetical protein CYLTODRAFT_440727 [Cylindrobasidium torrendii FP15055 ss-10]
g1244	gene	51	2506	0.41	+	.		OAE35917.1	28.15	302	170	9	451	738	579	847	0.0001	57.4	hypothetical protein AXG93_879s1070 [Marchantia polymorpha subsp. ruderalis]
g1245	gene	2973	5794	0.22	+	.		KIJ99929.1	23.86	373	216	11	372	730	259	577	1e-08	69.7	hypothetical protein K443DRAFT_679611 [Laccaria amethystina LaAM-08-1]
g1246	gene	6027	9148	0.04	-	.
g1247	gene	9673	10566	0.33	+	.		KIY62180.1	89.76	166	17	0	1	166	1	166	8e-94	282	V-type ATPase [Cylindrobasidium torrendii FP15055 ss-10]
g1248	gene	129	4565	0.07	+	.		GAT58615.1	76.55	1160	242	5	1	1134	1	1156	0	1839	T-complex protein eta subunit [Mycena chlorophos]
g1249	gene	4810	6345	0.2	-	.		KIY73504.1	54.09	257	100	2	95	351	61	299	8e-92	291	hypothetical protein CYLTODRAFT_365523 [Cylindrobasidium torrendii FP15055 ss-10]
g1250	gene	6564	7687	0.6	-	.		KIY73616.1	64.37	334	96	3	1	328	1	317	2e-142	418	DUF1769-domain-containing protein [Cylindrobasidium torrendii FP15055 ss-10]
g1251	gene	152	1764	0.3	+	.		KDQ25402.1	24.88	402	249	14	109	481	93	470	2e-11	78.2	hypothetical protein PLEOSDRAFT_160045 [Pleurotus ostreatus PC15]
g1252	gene	92	1092	0.62	+	.		KIY69275.1	48.96	337	148	6	1	314	2777	3112	9e-84	290	hypothetical protein CYLTODRAFT_394060 [Cylindrobasidium torrendii FP15055 ss-10]
g1253	gene	2223	3397	0.08	-	.
g1254	gene	281	6674	0.17	+	.		KYQ30791.1	32.35	1663	996	34	29	1680	450	1994	0	780	ATP-dependent DNA helicase tlh1 [Hypsizygus marmoreus]
g1255	gene	694	1284	0.41	-	.		KIK52362.1	36.56	186	109	3	6	191	1	177	8e-27	112	hypothetical protein GYMLUDRAFT_251303 [Gymnopus luxurians FD-317 M1]
g1256	gene	151	3939	0.33	-	.		XP_007859681.1	40.71	1147	555	25	135	1215	325	1412	0	773	reverse transcriptase ribonuclease h [Moniliophthora roreri MCA 2997]
g1257	gene	4027	4980	0.94	-	.		KIY71926.1	51.28	156	76	0	1	156	1	156	4e-44	161	hypothetical protein CYLTODRAFT_440880 [Cylindrobasidium torrendii FP15055 ss-10]
g1258	gene	59	508	0.93	+	.		KIY73519.1	54.81	135	61	0	9	143	420	554	1e-43	162	acyl-CoA oxidase [Cylindrobasidium torrendii FP15055 ss-10]
g1259	gene	1966	2565	0.97	-	.		KIY72521.1	74.37	199	50	1	1	198	1	199	2e-109	325	GINS complex, Psf1 component [Cylindrobasidium torrendii FP15055 ss-10]
g1260	gene	2620	3770	0.44	+	.		XP_007845749.1	66.78	298	96	2	15	310	17	313	4e-146	426	hypothetical protein Moror_14033 [Moniliophthora roreri MCA 2997]
g1261	gene	4052	7089	0.33	+	.		KIY72526.1	57.07	813	302	13	1	793	1	786	0	914	hypothetical protein CYLTODRAFT_449880 [Cylindrobasidium torrendii FP15055 ss-10]
g1262	gene	31	1329	0.69	-	.		KII94120.1	55.18	357	140	8	7	347	24	376	8e-114	353	hypothetical protein PLICRDRAFT_695164 [Plicaturopsis crispa FD-325 SS-3]
g1263	gene	2309	5060	0.2	-	.		KIY63031.1	69.65	514	156	0	6	519	55	568	0	762	phenylacetyl-CoA ligase [Cylindrobasidium torrendii FP15055 ss-10]
g1264	gene	5127	6962	0.55	+	.		XP_002912166.1	49.12	397	158	10	1	385	1	365	9e-98	310	hypothetical protein CC1G_13698 [Coprinopsis cinerea okayama7#130]
g1265	gene	7674	9872	0.54	+	.		KIY66907.1	69.65	626	166	10	15	632	22	631	0	872	WD40 repeat-like protein [Cylindrobasidium torrendii FP15055 ss-10]
g1266	gene	10058	11382	0.71	-	.		KIY66909.1	70.09	341	86	1	16	356	2	326	7e-168	484	NAD(P)-binding protein, partial [Cylindrobasidium torrendii FP15055 ss-10]
g1267	gene	11444	16432	0.01	+	.		KIY63028.1	52.22	699	289	6	1	690	1	663	0	726	hypothetical protein CYLTODRAFT_403804 [Cylindrobasidium torrendii FP15055 ss-10]
g1268	gene	107	371	1	-	.		KIY68670.1	89.86	69	7	0	1	69	168	236	1e-36	134	hypothetical protein CYLTODRAFT_374032 [Cylindrobasidium torrendii FP15055 ss-10]
g1269	gene	422	3774	0.13	+	.		XP_018072825.1	46.96	592	274	13	69	650	7	568	9e-160	494	FAD/NAD(P)-binding domain-containing protein [Phialocephala scopiformis]
g1270	gene	4107	5527	0.05	-	.		KIY70570.1	68.23	362	113	1	1	360	19	380	1e-173	503	MFS general substrate transporter [Cylindrobasidium torrendii FP15055 ss-10]
g1271	gene	6343	9896	0.1	-	.		KIY68115.1	65.56	752	217	16	1	738	97	820	0	955	hypothetical protein CYLTODRAFT_421875, partial [Cylindrobasidium torrendii FP15055 ss-10]
g1272	gene	11119	13299	0.02	-	.		XP_007303670.1	61.07	411	118	6	41	409	80	490	7e-157	466	batten's disease protein Cln3 [Stereum hirsutum FP-91666 SS1]
g1273	gene	13517	16459	0.06	+	.		KIY68112.1	62.75	655	226	8	115	767	2	640	0	780	hypothetical protein CYLTODRAFT_351900 [Cylindrobasidium torrendii FP15055 ss-10]
g1274	gene	16701	22860	0.13	+	.		KIY62381.1	55.38	780	266	16	1	732	1	746	0	756	hypothetical protein CYLTODRAFT_404642 [Cylindrobasidium torrendii FP15055 ss-10]
g1275	gene	24177	25681	0.5	-	.		KIY66183.1	66.42	402	132	3	32	432	28	427	0	558	hypothetical protein CYLTODRAFT_423687 [Cylindrobasidium torrendii FP15055 ss-10]
g1276	gene	26079	27416	0.51	-	.		KIY62379.1	78.32	346	67	3	4	346	3	343	0	540	hypothetical protein CYLTODRAFT_426969 [Cylindrobasidium torrendii FP15055 ss-10]
g1277	gene	27617	32626	0.05	+	.		KIJ94608.1	72.92	720	175	10	6	718	4	710	0	996	hypothetical protein K443DRAFT_683589 [Laccaria amethystina LaAM-08-1]
g1278	gene	715	1454	0.64	+	.		KIY61892.1	25.35	217	146	3	1	208	1	210	2e-13	76.6	hypothetical protein CYLTODRAFT_201552 [Cylindrobasidium torrendii FP15055 ss-10]
g1279	gene	1478	3195	0.13	-	.		KIY63260.1	43.75	192	104	1	160	347	98	289	5e-36	144	hypothetical protein CYLTODRAFT_458265 [Cylindrobasidium torrendii FP15055 ss-10]
g1280	gene	3360	5367	0.39	+	.		KIY61565.1	28.86	551	298	11	67	544	85	614	2e-45	183	hypothetical protein CYLTODRAFT_415352 [Cylindrobasidium torrendii FP15055 ss-10]
g1281	gene	353	1175	0.32	+	.		KIK53051.1	27.78	234	142	8	4	222	62	283	7e-12	76.3	hypothetical protein GYMLUDRAFT_63923 [Gymnopus luxurians FD-317 M1]
g1282	gene	141	1502	0.31	+	.		GAT43857.1	45.53	358	168	7	5	347	353	698	7e-85	283	predicted protein, partial [Mycena chlorophos]
g1283	gene	181	603	0.93	+	.		OCK90623.1	34.51	113	70	3	13	122	177	288	5e-11	68.9	hypothetical protein K441DRAFT_689361 [Cenococcum geophilum 1.58]
g1284	gene	1435	3296	0.06	+	.
g1285	gene	3603	4914	0.35	+	.		KIY73103.1	63.5	337	112	5	1	327	1	336	3e-152	444	Aldo/keto reductase [Cylindrobasidium torrendii FP15055 ss-10]
g1286	gene	5171	7143	0.06	-	.		KIY70216.1	56.29	318	109	7	35	342	1	298	1e-111	340	hypothetical protein CYLTODRAFT_451897 [Cylindrobasidium torrendii FP15055 ss-10]
g1287	gene	7799	9043	0.51	+	.		KIY70217.1	67.36	288	92	1	4	291	5	290	1e-142	416	NAD(P)-binding protein [Cylindrobasidium torrendii FP15055 ss-10]
g1288	gene	11075	12551	0.51	+	.		KIY70452.1	62.13	470	149	13	6	460	9	464	7e-171	501	hypothetical protein CYLTODRAFT_451755 [Cylindrobasidium torrendii FP15055 ss-10]
g1289	gene	13343	13957	1	-	.
g1290	gene	14233	15044	0.26	+	.		XP_018147431.1	36.03	136	71	6	85	216	242	365	3e-11	72.4	F-box domain-containing protein [Pochonia chlamydosporia 170]
g1291	gene	15117	16240	0.52	+	.		KIY69919.1	36.68	199	116	5	110	303	49	242	2e-32	133	hypothetical protein CYLTODRAFT_208875 [Cylindrobasidium torrendii FP15055 ss-10]
g1292	gene	16326	16887	0.86	-	.		KZV75053.1	33.08	130	79	6	1	127	1	125	2e-06	55.1	hypothetical protein PENSPDRAFT_681493 [Peniophora sp. CONT]
g1293	gene	17887	18847	0.96	+	.		KIY71898.1	41.51	265	140	5	1	258	1	257	6e-61	206	hypothetical protein CYLTODRAFT_486842 [Cylindrobasidium torrendii FP15055 ss-10]
g1294	gene	19154	20596	0.95	-	.		KTB42092.1	26.03	365	177	16	22	357	86	386	7e-09	69.3	hypothetical protein WG66_5332 [Moniliophthora roreri]
g1295	gene	21691	22495	0.4	-	.		KII86304.1	43.46	191	96	5	16	197	41	228	5e-30	122	hypothetical protein PLICRDRAFT_143931 [Plicaturopsis crispa FD-325 SS-3]
g1296	gene	22787	25063	0.12	-	.		GAT46995.1	50.19	532	209	9	6	517	7	502	3e-179	529	predicted protein [Mycena chlorophos]
g1297	gene	25593	27225	0.28	-	.		XP_007856674.1	38.23	429	229	12	72	486	10	416	3e-81	271	hypothetical protein Moror_11522 [Moniliophthora roreri MCA 2997]
g1298	gene	27788	28838	0.25	+	.
g1299	gene	29075	30539	0.08	-	.		KZT68912.1	75.79	95	23	0	167	261	1	95	9e-47	163	hypothetical protein DAEQUDRAFT_691752, partial [Daedalea quercina L-15889]
g1300	gene	31150	32028	0.39	+	.		XP_003030686.1	47.39	287	139	4	7	285	56	338	3e-82	264	hypothetical protein SCHCODRAFT_77827 [Schizophyllum commune H4-8]
g1301	gene	34074	34534	0.61	+	.
g1302	gene	35191	37062	0.13	-	.		KIY74134.1	62.15	465	127	4	13	434	24	482	0	575	MFS general substrate transporter [Cylindrobasidium torrendii FP15055 ss-10]
g1303	gene	37379	40892	0.04	+	.		KIK57431.1	42.7	281	119	8	120	381	1	258	2e-55	201	hypothetical protein GYMLUDRAFT_247068 [Gymnopus luxurians FD-317 M1]
g1304	gene	102	1582	0.31	+	.		KIY66219.1	50.7	357	141	9	14	337	16	370	3e-109	337	hypothetical protein CYLTODRAFT_491641 [Cylindrobasidium torrendii FP15055 ss-10]
g1305	gene	43	3614	0.23	+	.		KIY66655.1	80.9	487	89	2	540	1022	1	487	0	782	diphenol oxidase-A2 [Cylindrobasidium torrendii FP15055 ss-10]
g1306	gene	312	800	0.51	-	.
g1307	gene	1144	1855	0.75	+	.		KIY68310.1	36.96	184	93	6	12	187	12	180	3e-22	100	hypothetical protein CYLTODRAFT_453658 [Cylindrobasidium torrendii FP15055 ss-10]
g1308	gene	2103	3113	0.39	+	.		KIY68328.1	37.02	235	108	8	3	208	2	225	1e-29	125	hypothetical protein CYLTODRAFT_421742 [Cylindrobasidium torrendii FP15055 ss-10]
g1309	gene	3242	4872	0.48	-	.		KIY68329.1	83.96	424	67	1	1	424	1	423	0	766	DUF1692-domain-containing protein [Cylindrobasidium torrendii FP15055 ss-10]
g1310	gene	5189	10867	0.01	-	.		KIY68314.1	83.58	603	96	2	364	966	34	633	0	1063	Sec1-like protein [Cylindrobasidium torrendii FP15055 ss-10]
g1311	gene	10984	12325	0.81	+	.		KIY68318.1	76.5	383	84	3	1	382	1	378	0	602	kinase-like protein [Cylindrobasidium torrendii FP15055 ss-10]
g1312	gene	12510	14411	0.43	-	.		KIY69200.1	71.84	483	131	2	11	493	6	483	0	699	hypothetical protein CYLTODRAFT_373087 [Cylindrobasidium torrendii FP15055 ss-10]
g1313	gene	1039	1472	0.74	-	.		KIY62353.1	57.69	104	44	0	6	109	568	671	7e-34	134	P-loop containing nucleoside triphosphate hydrolase protein [Cylindrobasidium torrendii FP15055 ss-10]
g1314	gene	150	2604	0.12	-	.		KIY61740.1	70.49	288	81	2	2	285	4	291	7e-151	444	Thioesterase/thiol ester dehydrase-isomerase [Cylindrobasidium torrendii FP15055 ss-10]
g1315	gene	2843	3841	0.34	+	.		KIY69687.1	64.89	282	69	3	2	253	23	304	4e-116	347	DNA repair protein [Cylindrobasidium torrendii FP15055 ss-10]
g1316	gene	3965	7369	0.04	-	.		KIK05589.1	72.99	548	115	5	208	722	2	549	0	808	hypothetical protein K443DRAFT_640367 [Laccaria amethystina LaAM-08-1]
g1317	gene	7828	9531	0.97	+	.		KDQ30532.1	87.65	413	51	0	4	416	5	417	0	746	hypothetical protein PLEOSDRAFT_1095962 [Pleurotus ostreatus PC15]
g1318	gene	9703	14389	0.7	-	.		KIY69678.1	43.53	1539	606	56	76	1474	29	1444	0	788	hypothetical protein CYLTODRAFT_488747 [Cylindrobasidium torrendii FP15055 ss-10]
g1319	gene	14662	15220	0.4	-	.		KIY69677.1	78.43	153	33	0	2	154	56	208	2e-80	249	breast carcinoma amplified sequence 2 [Cylindrobasidium torrendii FP15055 ss-10]
g1320	gene	15497	16607	0.94	+	.		KDR84796.1	77.94	272	56	1	1	268	1	272	7e-155	445	hypothetical protein GALMADRAFT_233166 [Galerina marginata CBS 339.88]
g1321	gene	16728	18101	0.86	-	.		KIY63667.1	72.81	434	105	6	1	425	1	430	0	606	hypothetical protein CYLTODRAFT_438460 [Cylindrobasidium torrendii FP15055 ss-10]
g1322	gene	18154	22634	0.02	+	.		KIY69662.1	84.24	203	28	1	940	1142	7	205	4e-113	362	peroxisomal membrane protein 4 [Cylindrobasidium torrendii FP15055 ss-10]
g1323	gene	22695	23797	0.37	-	.		KIY69670.1	49.04	312	137	2	1	311	1	291	7e-101	311	hypothetical protein CYLTODRAFT_372307 [Cylindrobasidium torrendii FP15055 ss-10]
g1324	gene	24933	25725	0.42	+	.
g1325	gene	26078	26925	0.38	-	.		KTB41217.1	86.63	202	22	2	1	197	1	202	4e-123	359	putative Ras protein [Moniliophthora roreri]
g1326	gene	29038	29298	0.43	-	.		XP_007842396.1	65.12	86	26	2	1	86	141	222	1e-25	106	hypothetical protein Moror_211 [Moniliophthora roreri MCA 2997]
g1327	gene	30256	30741	0.21	-	.		KIK49614.1	87.27	110	14	0	1	110	1	110	1e-67	211	hypothetical protein CY34DRAFT_69453 [Suillus luteus UH-Slu-Lm8-n1]
g1328	gene	31470	33913	0.26	+	.		CDO72453.1	56.14	399	144	6	254	644	182	557	2e-147	452	hypothetical protein BN946_scf184977.g154 [Trametes cinnabarina]
g1329	gene	34085	34573	0.57	-	.		KJA25983.1	73.19	138	23	3	3	126	9	146	2e-64	205	hypothetical protein HYPSUDRAFT_199221 [Hypholoma sublateritium FD-334 SS-4]
g1330	gene	34720	37614	0.16	+	.		KIY69637.1	73.56	450	108	6	218	662	1	444	0	640	hypothetical protein CYLTODRAFT_349167 [Cylindrobasidium torrendii FP15055 ss-10]
g1331	gene	37972	41960	0.01	-	.		GAW09284.1	64.13	920	251	25	98	980	15	892	0	1037	CBS-domain-containing protein [Lentinula edodes]
g1332	gene	42752	43845	0.16	-	.		KIY69648.1	75.92	245	59	0	1	245	1	245	5e-135	393	hypothetical protein CYLTODRAFT_452397 [Cylindrobasidium torrendii FP15055 ss-10]
g1333	gene	44056	45967	0.12	-	.		KIY69647.1	81.62	555	71	5	1	529	1	550	0	876	DEAD-domain-containing protein [Cylindrobasidium torrendii FP15055 ss-10]
g1334	gene	46102	46937	0.44	+	.		KIY69646.1	66.86	175	55	2	1	175	1	172	6e-70	222	peptidyl-tRNA hydrolase II [Cylindrobasidium torrendii FP15055 ss-10]
g1335	gene	47073	47521	0.8	-	.		KDR84775.1	40.54	74	44	0	28	101	104	177	3e-06	53.1	hypothetical protein GALMADRAFT_131566 [Galerina marginata CBS 339.88]
g1336	gene	47788	48706	0.83	+	.		KIK71283.1	66.67	198	61	2	6	201	4	198	4e-89	273	hypothetical protein GYMLUDRAFT_33425 [Gymnopus luxurians FD-317 M1]
g1337	gene	48812	51625	0.16	-	.		KIY69643.1	67.86	840	231	8	1	814	1	827	0	1149	WD40 repeat-like protein [Cylindrobasidium torrendii FP15055 ss-10]
g1338	gene	51759	52163	0.96	+	.		KIY69642.1	79.8	99	18	1	1	99	1	97	1e-50	167	hypothetical protein CYLTODRAFT_372250 [Cylindrobasidium torrendii FP15055 ss-10]
g1339	gene	52301	52678	0.97	-	.		KIK71280.1	78.67	75	15	1	1	74	1	75	4e-34	123	hypothetical protein GYMLUDRAFT_33423 [Gymnopus luxurians FD-317 M1]
g1340	gene	52962	54540	0.43	+	.		XP_007842376.1	69.52	397	119	2	1	396	1	396	0	588	threonine aldolase [Moniliophthora roreri MCA 2997]
g1341	gene	57063	60484	0.02	+	.		KIY63680.1	77.35	1020	169	16	1	971	1	1007	0	1596	hypothetical protein CYLTODRAFT_457903 [Cylindrobasidium torrendii FP15055 ss-10]
g1342	gene	60752	62304	0.5	-	.		KIY63679.1	78.66	389	83	0	1	389	1	389	0	655	ATPase, V1 complex, subunit C [Cylindrobasidium torrendii FP15055 ss-10]
g1343	gene	62445	63575	0.23	+	.		KIY63678.1	73.05	282	76	0	7	288	23	304	1e-150	437	Rhodanese-like protein [Cylindrobasidium torrendii FP15055 ss-10]
g1344	gene	63797	64354	0.8	-	.		KIY63677.1	59.7	134	52	1	1	132	1	134	6e-52	173	hypothetical protein CYLTODRAFT_425895 [Cylindrobasidium torrendii FP15055 ss-10]
g1345	gene	65248	66056	0.81	-	.		KYQ45966.1	55.03	169	72	3	1	166	2	169	2e-54	184	Uncharacterized protein Hypma_00141 [Hypsizygus marmoreus]
g1346	gene	66586	67227	0.72	+	.		KIY63674.1	71.09	128	37	0	46	173	6	133	3e-60	196	Rhodanese-like protein [Cylindrobasidium torrendii FP15055 ss-10]
g1347	gene	67298	68117	0.87	-	.		XP_001874027.1	91.35	208	18	0	1	208	1	208	6e-141	405	20S proteasome subunit beta 3 [Laccaria bicolor S238N-H82]
g1348	gene	68270	69184	0.45	+	.		XP_003037096.1	97.54	203	1	1	1	199	1	203	2e-143	410	hypothetical protein SCHCODRAFT_72805 [Schizophyllum commune H4-8]
g1349	gene	69645	75003	0.02	+	.		XP_007310382.1	61.27	550	148	9	490	1028	5	500	0	671	MFS general substrate transporter [Stereum hirsutum FP-91666 SS1]
g1350	gene	75124	77795	0.93	-	.		KIY69632.1	58.75	800	255	23	1	787	1	738	0	808	hypothetical protein CYLTODRAFT_436017 [Cylindrobasidium torrendii FP15055 ss-10]
g1351	gene	77929	82297	0.15	+	.		KIL71049.1	45.47	1324	563	36	1	1233	1	1256	0	972	hypothetical protein M378DRAFT_66116 [Amanita muscaria Koide BX008]
g1352	gene	83506	83914	0.25	+	.		KIK71264.1	66	100	34	0	1	100	26	125	2e-38	137	hypothetical protein GYMLUDRAFT_66470 [Gymnopus luxurians FD-317 M1]
g1353	gene	83938	84660	0.33	-	.		KIY63669.1	36.24	149	82	4	3	149	18	155	2e-15	82.4	hypothetical protein CYLTODRAFT_425889 [Cylindrobasidium torrendii FP15055 ss-10]
g1354	gene	84867	87179	0.4	+	.		KIY63670.1	72.38	572	131	5	4	572	5	552	0	872	transcription factor [Cylindrobasidium torrendii FP15055 ss-10]
g1355	gene	87366	89933	0.83	+	.		KIY63671.1	53.24	787	288	12	1	726	1	768	0	707	Bromodomain-containing protein [Cylindrobasidium torrendii FP15055 ss-10]
g1356	gene	90148	91272	0.46	-	.		KIY63672.1	61.35	326	108	5	1	319	1	315	9e-108	329	hypothetical protein CYLTODRAFT_493715 [Cylindrobasidium torrendii FP15055 ss-10]
g1357	gene	91345	92364	0.85	+	.		KIY69656.1	67.96	284	55	3	1	265	1	267	8e-122	361	ATG16-domain-containing protein [Cylindrobasidium torrendii FP15055 ss-10]
g1358	gene	92679	100286	0.01	-	.		GAT47906.1	71.28	752	144	14	1056	1756	12	742	0	984	predicted protein [Mycena chlorophos]
g1359	gene	100598	103190	0.33	+	.		KIY65502.1	65.57	761	223	13	13	748	8	754	0	992	hypothetical protein CYLTODRAFT_432183 [Cylindrobasidium torrendii FP15055 ss-10]
g1360	gene	103399	104235	0.49	+	.		XP_007842348.1	74.23	260	67	0	1	260	1	260	2e-142	413	6-phosphogluconolactonase [Moniliophthora roreri MCA 2997]
g1361	gene	104330	105695	0.56	-	.		KIY65504.1	78.53	340	72	1	1	339	43	382	0	557	branched-chain amino acid aminotransferase II [Cylindrobasidium torrendii FP15055 ss-10]
g1362	gene	106138	108023	0.16	+	.		KIY65524.1	60.48	463	162	5	5	451	6	463	0	552	RNI-like protein [Cylindrobasidium torrendii FP15055 ss-10]
g1363	gene	108075	111402	0.35	-	.		XP_008032395.1	64	850	256	7	1	803	4	850	0	1109	hypothetical protein TRAVEDRAFT_55584 [Trametes versicolor FP-101664 SS1]
g1364	gene	112052	116070	0.02	+	.		KIY63635.1	80.83	532	93	3	360	884	18	547	0	892	amino acid permease [Cylindrobasidium torrendii FP15055 ss-10]
g1365	gene	116269	123182	0.3	-	.		KYQ45795.1	63.1	1393	422	26	658	1977	134	1507	0	1517	hypothetical protein Hypma_00186 [Hypsizygus marmoreus]
g1366	gene	123290	123989	0.34	+	.		KIY63639.1	71.83	142	40	0	22	163	3	144	2e-68	218	LexA/Signal peptidase [Cylindrobasidium torrendii FP15055 ss-10]
g1367	gene	124034	125017	0.53	-	.		KIY63640.1	55.69	255	88	4	15	261	12	249	2e-85	268	TPR-like protein [Cylindrobasidium torrendii FP15055 ss-10]
g1368	gene	125946	127131	0.98	+	.		KIY63641.1	57.87	394	145	11	1	379	1	388	4e-129	389	hypothetical protein CYLTODRAFT_457927 [Cylindrobasidium torrendii FP15055 ss-10]
g1369	gene	127514	131692	0.02	-	.		KIY63642.1	63.75	538	136	13	522	1028	1	510	0	623	hypothetical protein CYLTODRAFT_425925 [Cylindrobasidium torrendii FP15055 ss-10]
g1370	gene	132383	136846	0.15	+	.		KIY65515.1	61.46	1025	324	25	420	1407	1	991	0	980	alpha/beta-hydrolase [Cylindrobasidium torrendii FP15055 ss-10]
g1371	gene	137266	138563	0.48	-	.		KIK71232.1	36.88	282	153	7	29	300	28	294	1e-25	115	hypothetical protein GYMLUDRAFT_976369 [Gymnopus luxurians FD-317 M1]
g1372	gene	138643	140692	0.14	+	.		KIY72760.1	57.5	553	203	11	39	576	11	546	0	584	hypothetical protein CYLTODRAFT_417544 [Cylindrobasidium torrendii FP15055 ss-10]
g1373	gene	141144	144017	0.92	-	.		KYQ45408.1	56.61	938	325	21	35	925	37	939	0	785	hypothetical protein Hypma_00172 [Hypsizygus marmoreus]
g1374	gene	144622	146245	0.53	-	.		ANC28025.1	94.01	367	22	0	1	367	1	367	0	711	septin [Polyporus umbellatus]
g1375	gene	146405	150169	0.77	+	.		KIY72763.1	69.61	882	239	11	159	1033	16	875	0	1220	hypothetical protein CYLTODRAFT_6570 [Cylindrobasidium torrendii FP15055 ss-10]
g1376	gene	150203	155291	0.12	-	.		KIY65516.1	84.01	788	126	0	499	1286	1	788	0	1392	aconitate hydratase [Cylindrobasidium torrendii FP15055 ss-10]
g1377	gene	155431	156542	0.51	+	.		KIY65509.1	42.11	342	175	11	12	346	67	392	5e-31	132	hypothetical protein CYLTODRAFT_492257 [Cylindrobasidium torrendii FP15055 ss-10]
g1378	gene	157621	160989	0.33	-	.		KYQ42826.1	44.47	841	448	7	65	898	8	836	0	703	hypothetical protein Hypma_03127 [Hypsizygus marmoreus]
g1379	gene	161316	162927	0.19	+	.		KIY61649.1	56.38	298	108	5	201	495	19	297	2e-109	340	hypothetical protein CYLTODRAFT_362575 [Cylindrobasidium torrendii FP15055 ss-10]
g1380	gene	163292	166646	0.08	+	.		KIM39046.1	30.19	265	169	6	597	859	1	251	3e-20	105	hypothetical protein M413DRAFT_75315 [Hebeloma cylindrosporum h7]
g1381	gene	18	617	0.38	+	.		XP_007856039.1	90.1	101	10	0	5	105	638	738	2e-53	190	hypothetical protein Moror_13284 [Moniliophthora roreri MCA 2997]
g1382	gene	158	575	0.34	-	.
g1383	gene	489	1718	0.61	+	.		KIY64976.1	32.23	301	176	8	5	284	12	305	5e-35	142	hypothetical protein CYLTODRAFT_412931 [Cylindrobasidium torrendii FP15055 ss-10]
g1384	gene	3044	3596	0.6	-	.
g1385	gene	4380	4805	0.23	+	.
g1386	gene	561	1671	0.83	+	.		KIK34115.1	35.58	163	80	6	1	145	356	511	8e-11	73.9	hypothetical protein CY34DRAFT_17943 [Suillus luteus UH-Slu-Lm8-n1]
g1387	gene	18	998	0.37	+	.
g1388	gene	98	3404	0.62	-	.		KIY66259.1	85.19	432	64	0	1	432	1	432	0	746	ATPase V1 complex subunit H [Cylindrobasidium torrendii FP15055 ss-10]
g1389	gene	3540	6289	0.21	+	.		KIY66254.1	63.17	467	118	8	251	680	49	498	0	544	hypothetical protein CYLTODRAFT_423598 [Cylindrobasidium torrendii FP15055 ss-10]
g1390	gene	428	2861	0.83	+	.		KIY70818.1	61.28	656	224	5	1	656	195	820	0	789	N-terminal acetyltransferase A, auxiliary subunit [Cylindrobasidium torrendii FP15055 ss-10]
g1391	gene	1723	2269	0.17	+	.		KTB32920.1	63.85	130	45	2	1	128	295	424	1e-48	176	hypothetical protein WG66_14504 [Moniliophthora roreri]
g1392	gene	1664	2664	0.54	+	.		KIM46241.1	38.82	237	122	5	72	295	38	264	3e-33	135	hypothetical protein M413DRAFT_441317 [Hebeloma cylindrosporum h7]
g1393	gene	3495	5518	0.86	-	.		KZT64785.1	51.18	594	268	11	4	584	5	589	0	577	FAD-binding domain-containing protein [Daedalea quercina L-15889]
g1394	gene	7552	10759	0.08	+	.		KIY68303.1	49.63	538	258	6	1	529	1	534	2e-169	512	hypothetical protein CYLTODRAFT_395562 [Cylindrobasidium torrendii FP15055 ss-10]
g1395	gene	10894	13141	0.3	-	.		KIY72097.1	48.37	337	171	2	2	338	22	355	3e-107	338	NAD(P)-binding protein [Cylindrobasidium torrendii FP15055 ss-10]
g1396	gene	1391	3518	0.41	-	.		KNZ73994.1	84.36	275	26	1	1	275	1	258	4e-166	484	Proteasome subunit alpha type-6 [Termitomyces sp. J132]
g1397	gene	3628	4004	0.56	+	.		KYQ33333.1	55.45	101	34	3	1	90	1	101	8e-25	100	hypothetical protein Hypma_12794 [Hypsizygus marmoreus]
g1398	gene	4306	5605	0.47	-	.		KIK02665.1	80	260	46	2	64	317	1	260	2e-143	418	hypothetical protein K443DRAFT_677396 [Laccaria amethystina LaAM-08-1]
g1399	gene	277	774	0.34	+	.		KIY73342.1	55.76	165	72	1	1	164	139	303	3e-62	207	hypothetical protein CYLTODRAFT_417028 [Cylindrobasidium torrendii FP15055 ss-10]
g1400	gene	242	533	0.74	+	.
g1401	gene	334	1522	0.15	+	.		KIY60594.1	30.16	315	185	6	44	334	2	305	2e-34	140	hypothetical protein CYLTODRAFT_447980, partial [Cylindrobasidium torrendii FP15055 ss-10]
g1402	gene	40	969	0.92	-	.		KIY64652.1	79.15	235	49	0	1	235	1	235	2e-120	358	NAD(P)-binding protein [Cylindrobasidium torrendii FP15055 ss-10]
g1403	gene	1225	2023	0.34	+	.		KIY64555.1	50.68	221	105	3	11	230	11	228	2e-57	197	NAD(P)-binding protein [Cylindrobasidium torrendii FP15055 ss-10]
g1404	gene	377	1550	0.3	+	.
g1405	gene	148	725	0.56	-	.		KIY70285.1	62.73	110	41	0	2	111	54	163	5e-39	150	Suf-domain-containing protein [Cylindrobasidium torrendii FP15055 ss-10]
g1406	gene	30	554	0.75	-	.
g1407	gene	662	1248	0.34	-	.
g1408	gene	1486	2642	0.45	+	.
g1409	gene	370	3015	0.31	+	.		KIY67640.1	31.06	660	378	22	38	674	48	653	2e-69	251	hypothetical protein CYLTODRAFT_454290 [Cylindrobasidium torrendii FP15055 ss-10]
g1410	gene	193	1555	0.12	+	.		KIY62505.1	25.08	311	179	12	43	327	485	767	4e-09	70.1	hypothetical protein CYLTODRAFT_458930 [Cylindrobasidium torrendii FP15055 ss-10]
g1411	gene	60	3552	0.04	-	.		KIY64699.1	42.54	1006	507	17	12	957	10	1004	0	778	hypothetical protein CYLTODRAFT_456982 [Cylindrobasidium torrendii FP15055 ss-10]
g1412	gene	3750	4374	0.45	-	.
g1413	gene	441	1981	0.18	+	.		KZP27093.1	32.77	476	206	18	1	410	96	523	5e-45	175	hypothetical protein FIBSPDRAFT_1040299 [Fibularhizoctonia sp. CBS 109695]
g1414	gene	2086	3224	0.25	-	.		KIL55693.1	55.16	310	132	3	1	304	1	309	3e-107	328	hypothetical protein M378DRAFT_17709 [Amanita muscaria Koide BX008]
g1415	gene	942	1941	0.13	-	.		OAJ32358.1	28.79	132	85	4	5	133	166	291	1e-06	57.8	hypothetical protein A4X06_g373 [Tilletia controversa]
g1416	gene	198	506	0.76	+	.
g1417	gene	539	2189	0.34	-	.		KIY61034.1	31.69	183	112	4	262	443	106	276	6e-16	88.2	hypothetical protein CYLTODRAFT_480829 [Cylindrobasidium torrendii FP15055 ss-10]
g1418	gene	2266	3789	0.4	+	.		KIM71595.1	33.73	338	219	5	53	388	3	337	7e-47	181	hypothetical protein PILCRDRAFT_16923 [Piloderma croceum F 1598]
g1419	gene	44	322	0.75	+	.
g1420	gene	523	1268	0.44	+	.
g1421	gene	261	899	0.67	-	.
g1422	gene	1000	3440	0.42	-	.		KIY62547.1	28.41	785	459	16	5	701	30	799	2e-73	265	hypothetical protein CYLTODRAFT_458894 [Cylindrobasidium torrendii FP15055 ss-10]
g1423	gene	3794	4368	0.68	-	.
g1424	gene	4502	5132	0.71	-	.
g1425	gene	5691	6911	0.16	+	.
g1426	gene	171	3712	0.07	+	.		KIY62876.1	73.88	467	122	0	295	761	6	472	0	736	gulonolactone oxidase Lgo1 [Cylindrobasidium torrendii FP15055 ss-10]
g1427	gene	3855	4760	0.52	-	.		KDR74083.1	95.93	172	6	1	2	172	3	174	2e-118	345	hypothetical protein GALMADRAFT_250833 [Galerina marginata CBS 339.88]
g1428	gene	6301	9470	0.01	-	.		XP_007314058.1	25.07	375	235	9	19	379	4	346	7e-20	103	hypothetical protein SERLADRAFT_458104 [Serpula lacrymans var. lacrymans S7.9]
g1429	gene	10968	13753	0.08	-	.		KDQ25376.1	66.3	546	140	4	3	509	4	544	0	744	hypothetical protein PLEOSDRAFT_1113424 [Pleurotus ostreatus PC15]
g1430	gene	14949	15789	0.88	-	.		KIY69582.1	87.08	178	21	1	1	178	1	176	4e-111	327	ubiquitin-conjugating enzyme [Cylindrobasidium torrendii FP15055 ss-10]
g1431	gene	16263	16899	0.66	+	.
g1432	gene	19242	20900	0.98	+	.		KIY61751.1	33.67	496	300	10	59	548	24	496	9e-64	229	hypothetical protein CYLTODRAFT_447567 [Cylindrobasidium torrendii FP15055 ss-10]
g1433	gene	21259	25967	0.02	+	.		KIK53172.1	44.33	1403	716	14	30	1396	165	1538	0	1144	hypothetical protein GYMLUDRAFT_942491 [Gymnopus luxurians FD-317 M1]
g1434	gene	17	1403	0.45	-	.		XP_013958207.1	26.06	142	80	6	81	215	123	246	0.0004	53.1	hypothetical protein TRIVIDRAFT_190887 [Trichoderma virens Gv29-8]
g1435	gene	154	366	0.74	-	.
g1436	gene	1630	2937	0.44	+	.		KIY65383.1	28.06	449	274	16	1	422	32	458	2e-29	129	hypothetical protein CYLTODRAFT_66007 [Cylindrobasidium torrendii FP15055 ss-10]
g1437	gene	3129	5582	0.77	+	.		KIY70361.1	64.2	729	217	13	1	718	1	696	0	897	hypothetical protein CYLTODRAFT_488161 [Cylindrobasidium torrendii FP15055 ss-10]
g1438	gene	7544	7753	0.98	+	.
g1439	gene	783	2032	0.21	-	.		KIY60908.1	35.17	145	87	2	8	146	30	173	7e-21	97.8	hypothetical protein CYLTODRAFT_262299 [Cylindrobasidium torrendii FP15055 ss-10]
g1440	gene	1064	3175	0.07	-	.		KIY62526.1	72.92	528	137	3	19	546	22	543	0	821	peptidase S28 [Cylindrobasidium torrendii FP15055 ss-10]
g1441	gene	3751	5281	0.3	-	.		KIY71669.1	36.53	479	256	9	1	455	41	495	1e-85	285	hypothetical protein CYLTODRAFT_486962 [Cylindrobasidium torrendii FP15055 ss-10]
g1442	gene	364	1479	0.24	-	.		KIY64364.1	37.09	364	147	9	1	331	554	868	4e-58	212	hypothetical protein CYLTODRAFT_469038, partial [Cylindrobasidium torrendii FP15055 ss-10]
g1443	gene	61	5252	0.02	+	.		GAT42940.1	60.83	1080	320	21	35	1089	609	1610	0	1225	sorting nexin-41 [Mycena chlorophos]
g1444	gene	5982	6976	0.84	-	.		KIY66732.1	74.67	229	53	2	1	225	1	228	6e-111	331	TPR-like protein [Cylindrobasidium torrendii FP15055 ss-10]
g1445	gene	8444	9514	0.02	+	.		KNZ75111.1	54.85	237	102	2	36	272	48	279	4e-73	238	hypothetical protein J132_04596 [Termitomyces sp. J132]
g1446	gene	10122	16763	0.06	-	.		KII85833.1	77.13	997	216	4	650	1637	5	998	0	1607	hypothetical protein PLICRDRAFT_144471 [Plicaturopsis crispa FD-325 SS-3]
g1447	gene	17683	18294	0.66	+	.
g1448	gene	18450	25363	0.04	+	.		KIY66839.1	62.43	1448	455	22	1	1396	1	1411	0	1772	hypothetical protein CYLTODRAFT_437277 [Cylindrobasidium torrendii FP15055 ss-10]
g1449	gene	251	3194	0.16	+	.		KYQ30757.1	53.4	573	239	5	4	551	1197	1766	0	598	Copia protein [Hypsizygus marmoreus]
g1450	gene	52	765	0.1	-	.
g1451	gene	66	710	0.31	-	.		KXN81323.1	30.25	162	63	4	11	122	58	219	7e-12	74.3	hypothetical protein AN958_05178 [Leucoagaricus sp. SymC.cos]
g1452	gene	761	1393	0.33	+	.		KIY69714.1	70.3	101	30	0	80	180	2	102	4e-30	117	hypothetical protein CYLTODRAFT_393152 [Cylindrobasidium torrendii FP15055 ss-10]
g1453	gene	1411	3855	0.21	-	.		ANC28033.1	62.16	333	110	6	311	637	2	324	5e-134	409	WD-repeat protein [Polyporus umbellatus]
g1454	gene	5170	9491	0.14	+	.		KIY61672.1	89.07	494	54	0	1	494	1	494	0	944	catalase [Cylindrobasidium torrendii FP15055 ss-10]
g1455	gene	9781	11821	0.89	-	.		KIY72213.1	83.82	482	76	1	78	559	1	480	0	834	MFS general substrate transporter [Cylindrobasidium torrendii FP15055 ss-10]
g1456	gene	17	1347	0.49	-	.		KIJ92328.1	38.73	284	158	6	4	278	275	551	1e-56	207	hypothetical protein K443DRAFT_13697 [Laccaria amethystina LaAM-08-1]
g1457	gene	163	1894	0.48	+	.		KIY72463.1	58.47	496	204	2	1	494	1	496	0	592	glycosyltransferase family 22 protein [Cylindrobasidium torrendii FP15055 ss-10]
g1458	gene	2409	5875	0.06	-	.		OJA17139.1	78.04	460	84	2	4	447	1	459	0	744	hypothetical protein AZE42_05091 [Rhizopogon vesiculosus]
g1459	gene	6083	20599	0.07	-	.		KIY69115.1	80.48	3920	750	9	440	4352	6	3917	0	6625	fatty acid synthase [Cylindrobasidium torrendii FP15055 ss-10]
g1460	gene	20721	24042	0.15	+	.		GAW08684.1	69.67	867	214	11	1	837	1	848	0	1179	SPX-domain-containing protein [Lentinula edodes]
g1461	gene	25399	27747	0.34	-	.		KIY69100.1	63.36	685	215	10	3	677	39	697	0	872	hypothetical protein CYLTODRAFT_421025 [Cylindrobasidium torrendii FP15055 ss-10]
g1462	gene	551	2083	0.33	-	.		KIK16703.1	43.32	307	171	1	1	304	1	307	9e-81	260	hypothetical protein PISMIDRAFT_30865 [Pisolithus microcarpus 441]
g1463	gene	3020	5628	0.07	+	.		KIY72230.1	61.73	358	130	6	377	731	1	354	1e-139	427	putative isomerase YbhE [Cylindrobasidium torrendii FP15055 ss-10]
g1464	gene	562	2828	0.94	+	.		KIY70538.1	48.74	714	332	12	5	699	6	704	0	603	hypothetical protein CYLTODRAFT_451575 [Cylindrobasidium torrendii FP15055 ss-10]
g1465	gene	3192	6917	0.19	-	.		KIK56435.1	52.48	949	392	19	28	946	113	1032	0	895	hypothetical protein GYMLUDRAFT_47200 [Gymnopus luxurians FD-317 M1]
g1466	gene	7267	8275	0.47	-	.
g1467	gene	8740	14396	0.04	+	.		KIY70542.1	69.06	139	40	2	546	681	30	168	5e-54	195	hypothetical protein CYLTODRAFT_347506 [Cylindrobasidium torrendii FP15055 ss-10]
g1468	gene	15811	18730	0.85	-	.		KIY70533.1	56.96	955	257	22	1	838	398	1315	0	917	hypothetical protein CYLTODRAFT_408767 [Cylindrobasidium torrendii FP15055 ss-10]
g1469	gene	20949	22035	0.2	+	.		KIY70589.1	70.86	326	95	0	1	326	1	326	4e-171	492	Pantoate-beta-alanine ligase [Cylindrobasidium torrendii FP15055 ss-10]
g1470	gene	22131	23625	0.86	-	.		XP_007865752.1	67.09	392	122	3	2	387	6	396	0	557	FMN-dependent alpha-hydroxy acid dehydrogenase [Gloeophyllum trabeum ATCC 11539]
g1471	gene	25096	26793	0.76	+	.		KIY70591.1	57.06	496	208	2	1	491	1	496	0	633	hypothetical protein CYLTODRAFT_451621 [Cylindrobasidium torrendii FP15055 ss-10]
g1472	gene	27092	27868	0.94	-	.		XP_007770428.1	55.11	274	102	5	3	257	19	290	2e-95	295	hypothetical protein CONPUDRAFT_59184 [Coniophora puteana RWD-64-598 SS2]
g1473	gene	28457	29942	0.37	-	.		KIY70593.1	67.05	349	101	4	5	344	9	352	3e-159	464	hypothetical protein CYLTODRAFT_370853 [Cylindrobasidium torrendii FP15055 ss-10]
g1474	gene	30401	42821	0.04	-	.		KYQ39013.1	58.12	2285	824	21	1194	3421	2	2210	0	2596	hypothetical protein Hypma_07216 [Hypsizygus marmoreus]
g1475	gene	44002	46797	0.01	-	.		KIO10764.1	98.56	139	2	0	61	199	1	139	7e-88	280	hypothetical protein M404DRAFT_20998 [Pisolithus tinctorius Marx 270]
g1476	gene	48144	48856	0.84	+	.		OKY57346.1	41.96	112	60	2	3	109	2	113	6e-18	89	hypothetical protein PHLCEN_9237 [Phlebia centrifuga]
g1477	gene	50206	51462	0.61	+	.		KIY66361.1	60.98	305	87	4	1	292	1	286	6e-112	342	hypothetical protein CYLTODRAFT_463573 [Cylindrobasidium torrendii FP15055 ss-10]
g1478	gene	51831	56827	0.03	-	.		KIY70575.1	71.5	786	193	19	481	1255	9	774	0	1045	hypothetical protein CYLTODRAFT_487987 [Cylindrobasidium torrendii FP15055 ss-10]
g1479	gene	57199	61368	0.04	-	.		KIY70579.1	82.97	323	54	1	411	732	1	323	0	585	WD40 repeat-like protein [Cylindrobasidium torrendii FP15055 ss-10]
g1480	gene	62140	64143	0.89	+	.		KIK59421.1	73.7	578	138	5	1	576	1	566	0	839	hypothetical protein GYMLUDRAFT_169583 [Gymnopus luxurians FD-317 M1]
g1481	gene	64478	65346	0.72	-	.		KIY70456.1	61.72	209	75	2	5	210	2	208	1e-87	272	hypothetical protein CYLTODRAFT_371025 [Cylindrobasidium torrendii FP15055 ss-10]
g1482	gene	203	824	0.89	-	.		XP_007319309.1	34.65	127	83	0	12	138	28	154	1e-22	103	hypothetical protein SERLADRAFT_449911 [Serpula lacrymans var. lacrymans S7.9]
g1483	gene	802	1190	0.19	+	.
g1484	gene	1956	3173	0.22	+	.		KIY69399.1	74.13	317	81	1	1	317	1	316	2e-149	436	polysaccharide lyase family 1 protein [Cylindrobasidium torrendii FP15055 ss-10]
g1485	gene	3364	3999	0.74	+	.		KIJ96367.1	67.82	202	36	3	37	211	68	267	4e-80	254	hypothetical protein K443DRAFT_134165 [Laccaria amethystina LaAM-08-1]
g1486	gene	5425	6250	0.62	-	.		KIM45328.1	82.84	204	35	0	1	204	1	204	5e-121	354	hypothetical protein M413DRAFT_442006 [Hebeloma cylindrosporum h7]
g1487	gene	6408	7204	0.95	+	.		KIY70643.1	67.49	203	64	1	1	201	1	203	7e-97	293	GAF domain-like protein [Cylindrobasidium torrendii FP15055 ss-10]
g1488	gene	7252	10221	0.05	-	.		KYQ43831.1	75.39	772	188	1	1	772	1	770	0	1215	Cysteine--tRNA ligase [Hypsizygus marmoreus]
g1489	gene	11856	12812	0.42	+	.		KIY70645.1	72.06	247	63	5	1	243	28	272	4e-114	341	hypothetical protein CYLTODRAFT_419598 [Cylindrobasidium torrendii FP15055 ss-10]
g1490	gene	13564	13815	0.61	-	.
g1491	gene	13949	15363	0.46	+	.		KIY70646.1	73.24	213	53	2	28	239	1	210	1e-100	320	hypothetical protein CYLTODRAFT_419600 [Cylindrobasidium torrendii FP15055 ss-10]
g1492	gene	15802	16892	0.76	-	.		GAW01492.1	57.23	325	106	13	12	312	2	317	4e-104	320	transcription factor IIA alpha beta subunit [Lentinula edodes]
g1493	gene	17239	17794	0.66	+	.		KIY70648.1	60.92	174	55	6	1	167	1	168	7e-41	147	hypothetical protein CYLTODRAFT_347387 [Cylindrobasidium torrendii FP15055 ss-10]
g1494	gene	18010	22789	0.13	-	.		KIY70640.1	56.49	963	338	26	20	936	1	928	0	883	hypothetical protein CYLTODRAFT_419594 [Cylindrobasidium torrendii FP15055 ss-10]
g1495	gene	23259	24725	0.69	-	.		KIY63563.1	51.56	512	197	11	1	488	1	485	8e-145	437	carbohydrate-binding module family 48 protein [Cylindrobasidium torrendii FP15055 ss-10]
g1496	gene	933	1466	0.53	-	.		KIY61956.1	39.25	186	87	8	3	174	806	979	6e-20	98.6	hypothetical protein CYLTODRAFT_415075 [Cylindrobasidium torrendii FP15055 ss-10]
g1497	gene	26	794	0.3	-	.
g1498	gene	1499	2871	0.87	+	.		KDQ23171.1	65	340	94	5	1	316	1	339	4e-148	433	hypothetical protein PLEOSDRAFT_1068209 [Pleurotus ostreatus PC15]
g1499	gene	6174	7274	0.75	+	.		KIJ63993.1	47.21	305	102	11	16	277	23	311	1e-55	201	hypothetical protein HYDPIDRAFT_154960 [Hydnomerulius pinastri MD-312]
g1500	gene	11760	12893	0.3	+	.		OCK97884.1	27.27	374	206	8	10	373	5	322	4e-35	142	NAD(P)-binding protein [Cenococcum geophilum 1.58]
g1501	gene	13134	14024	0.52	+	.		ADX07302.1	42.16	102	58	1	55	155	240	341	1e-15	89	putative peroxiredoxin Q [Flammulina velutipes]
g1502	gene	14088	16699	0.19	+	.		KIY69257.1	26.24	442	288	15	292	719	25	442	4e-18	99.8	hypothetical protein CYLTODRAFT_233983 [Cylindrobasidium torrendii FP15055 ss-10]
g1503	gene	18702	20713	0.27	-	.		KIY69257.1	26.09	460	291	14	44	495	45	463	6e-16	92	hypothetical protein CYLTODRAFT_233983 [Cylindrobasidium torrendii FP15055 ss-10]
g1504	gene	21155	22860	0.69	-	.		KJA14836.1	32.93	413	206	14	3	354	6	408	1e-40	165	hypothetical protein HYPSUDRAFT_59168 [Hypholoma sublateritium FD-334 SS-4]
g1505	gene	23363	24924	0.05	+	.		KIY73175.1	39.62	419	197	15	31	419	28	420	4e-72	254	kex protein [Cylindrobasidium torrendii FP15055 ss-10]
g1506	gene	26290	30542	0.02	+	.		KIY63600.1	53.35	656	295	6	90	739	17	667	0	711	hypothetical protein CYLTODRAFT_425967 [Cylindrobasidium torrendii FP15055 ss-10]
g1507	gene	1162	2452	0.55	-	.
g1508	gene	3145	3794	0.56	-	.
g1509	gene	341	3345	0.82	-	.		KIY72882.1	73.03	786	185	13	128	900	27	798	0	1169	hypothetical protein CYLTODRAFT_343298 [Cylindrobasidium torrendii FP15055 ss-10]
g1510	gene	2	797	0.41	+	.
g1511	gene	129	1486	0.67	-	.		KIK71545.1	71.67	353	96	3	6	357	3	352	0	522	hypothetical protein GYMLUDRAFT_150162 [Gymnopus luxurians FD-317 M1]
g1512	gene	2943	4404	0.93	+	.		XP_007866997.1	69.33	388	108	2	5	381	3	390	0	554	Aldo/keto reductase [Gloeophyllum trabeum ATCC 11539]
g1513	gene	4831	7308	0.43	+	.		KDQ22029.1	26.32	661	366	22	126	692	485	1118	3e-29	135	hypothetical protein PLEOSDRAFT_161829 [Pleurotus ostreatus PC15]
g1514	gene	8226	10909	0.07	+	.		KIY70271.1	46.15	260	133	3	507	765	50	303	3e-64	228	hypothetical protein CYLTODRAFT_488201, partial [Cylindrobasidium torrendii FP15055 ss-10]
g1515	gene	11356	13260	0.12	+	.		KIK70351.1	85.23	237	35	0	214	450	12	248	2e-143	423	hypothetical protein GYMLUDRAFT_32354 [Gymnopus luxurians FD-317 M1]
g1516	gene	13759	14108	0.46	+	.
g1517	gene	14348	16403	0.01	-	.		KIY62782.1	64.65	546	181	6	9	552	5	540	0	717	glycosyltransferase family 33 protein [Cylindrobasidium torrendii FP15055 ss-10]
g1518	gene	17290	18236	0.16	+	.
g1519	gene	21040	21777	0.85	+	.		KIY71207.1	43.54	209	117	1	1	209	1	208	1e-59	198	hypothetical protein CYLTODRAFT_435337 [Cylindrobasidium torrendii FP15055 ss-10]
g1520	gene	22189	23446	0.4	+	.		KIY64682.1	40.69	349	185	10	4	340	6	344	1e-76	252	hypothetical protein CYLTODRAFT_492903 [Cylindrobasidium torrendii FP15055 ss-10]
g1521	gene	23628	24740	0.93	-	.		KIY66747.1	66.37	333	107	3	2	329	5	337	1e-153	448	porphobilinogen deaminase [Cylindrobasidium torrendii FP15055 ss-10]
g1522	gene	25130	27518	0.23	+	.		KIY63238.1	76.16	281	56	3	154	424	30	309	5e-150	441	HIRA-interacting protein 5 [Cylindrobasidium torrendii FP15055 ss-10]
g1523	gene	27543	29369	0.63	-	.		KIY61424.1	27.92	437	276	16	66	479	7	427	5e-23	113	hypothetical protein CYLTODRAFT_447713 [Cylindrobasidium torrendii FP15055 ss-10]
g1524	gene	30259	30717	0.07	-	.		KIY64506.1	40.29	139	70	5	13	142	43	177	7e-22	97.8	hypothetical protein CYLTODRAFT_100308 [Cylindrobasidium torrendii FP15055 ss-10]
g1525	gene	31977	40162	0.17	+	.		KIY72674.1	44.43	2129	1077	42	7	2077	4	2084	0	1622	hypothetical protein CYLTODRAFT_449643 [Cylindrobasidium torrendii FP15055 ss-10]
g1526	gene	784	1401	0.97	-	.		KIY61889.1	32.35	204	106	6	23	204	718	911	3e-17	91.7	hypothetical protein CYLTODRAFT_415127 [Cylindrobasidium torrendii FP15055 ss-10]
g1527	gene	39	1345	0.11	+	.		KIY73084.1	80.22	91	16	2	1	89	640	730	1e-33	140	ARM repeat-containing protein [Cylindrobasidium torrendii FP15055 ss-10]
g1528	gene	54	13084	0.01	+	.		KIY72462.1	30.54	979	569	27	1947	2847	7	952	2e-102	369	hypothetical protein CYLTODRAFT_417860 [Cylindrobasidium torrendii FP15055 ss-10]
g1529	gene	13153	15306	0.8	-	.		KIY70224.1	46.58	730	308	23	1	673	1	705	1e-158	488	hypothetical protein CYLTODRAFT_451904 [Cylindrobasidium torrendii FP15055 ss-10]
g1530	gene	18182	18632	0.61	-	.		XP_001840881.1	79.38	97	20	0	1	97	1	97	1e-47	159	hypothetical protein CC1G_03110 [Coprinopsis cinerea okayama7#130]
g1531	gene	21443	25975	0.03	-	.		KTB42997.1	68.69	971	214	18	54	989	39	954	0	1305	putative NAD-aldehyde dehydrogenase [Moniliophthora roreri]
g1532	gene	26532	28200	0.33	-	.		KIY70220.1	57.99	488	158	8	1	455	1	474	0	536	WD40 repeat-like protein [Cylindrobasidium torrendii FP15055 ss-10]
g1533	gene	28800	31775	0.07	+	.		KIY70219.1	58.91	645	232	9	1	621	1	636	0	720	hypothetical protein CYLTODRAFT_371322 [Cylindrobasidium torrendii FP15055 ss-10]
g1534	gene	31907	33432	0.52	-	.		KIY70228.1	86.08	474	66	0	1	474	11	484	0	867	PLP-dependent transferase [Cylindrobasidium torrendii FP15055 ss-10]
g1535	gene	34822	36415	0.35	+	.		KIY70230.1	43.75	368	138	15	120	450	1	336	2e-73	247	hypothetical protein CYLTODRAFT_198480 [Cylindrobasidium torrendii FP15055 ss-10]
g1536	gene	36709	37931	0.8	-	.		KIY70227.1	58.86	333	127	5	41	367	35	363	2e-135	405	hypothetical protein CYLTODRAFT_392375 [Cylindrobasidium torrendii FP15055 ss-10]
g1537	gene	38324	39672	0.54	+	.		KYQ40799.1	77	313	71	1	1	313	1	312	5e-174	498	putative enoyl-CoA hydratase 2 [Hypsizygus marmoreus]
g1538	gene	39687	41016	0.82	-	.		KNZ73645.1	58.75	400	157	3	10	403	19	416	1e-165	484	Trimethyllysine dioxygenase, mitochondrial [Termitomyces sp. J132]
g1539	gene	41166	42296	0.24	+	.		KIK64237.1	66.32	291	89	2	7	289	56	345	4e-137	404	hypothetical protein GYMLUDRAFT_161835 [Gymnopus luxurians FD-317 M1]
g1540	gene	44036	44979	0.7	-	.		KIK68356.1	37.23	274	134	11	46	298	104	360	4e-22	105	hypothetical protein GYMLUDRAFT_714713 [Gymnopus luxurians FD-317 M1]
g1541	gene	47763	53441	0.26	+	.		KIY70239.1	75.57	1658	372	16	1	1644	1	1639	0	2586	ARM repeat-containing protein [Cylindrobasidium torrendii FP15055 ss-10]
g1542	gene	55330	56111	0.77	-	.		KIY70241.1	44.32	185	79	6	1	170	1	176	2e-39	145	hypothetical protein CYLTODRAFT_419971 [Cylindrobasidium torrendii FP15055 ss-10]
g1543	gene	57837	63347	0.04	-	.		KIY70240.1	70.99	1379	371	12	1	1357	1	1372	0	1998	hypothetical protein CYLTODRAFT_488278 [Cylindrobasidium torrendii FP15055 ss-10]
g1544	gene	63509	64493	0.94	+	.		KIY66189.1	38.93	298	127	9	10	258	16	307	6e-45	167	hypothetical protein CYLTODRAFT_423696 [Cylindrobasidium torrendii FP15055 ss-10]
g1545	gene	65124	70584	0.02	-	.		KYQ39070.1	81.85	606	103	5	661	1262	3	605	0	1052	von Willebrand factor A domain-containing protein 8 [Hypsizygus marmoreus]
g1546	gene	71780	73795	0.1	+	.		KIY70251.1	78.95	304	63	1	1	303	1	304	1e-165	483	DUF125-domain-containing protein [Cylindrobasidium torrendii FP15055 ss-10]
g1547	gene	74222	76442	0.47	-	.		KIY70250.1	55.14	593	247	9	1	580	1	587	0	641	hypothetical protein CYLTODRAFT_419979 [Cylindrobasidium torrendii FP15055 ss-10]
g1548	gene	78328	80883	0.31	-	.		KIY70248.1	45.95	729	287	17	24	676	2	699	0	580	hypothetical protein CYLTODRAFT_488285 [Cylindrobasidium torrendii FP15055 ss-10]
g1549	gene	81009	84227	0.45	+	.		KIY70249.1	76.8	974	193	15	1	951	1	964	0	1435	cell division control protein 54 [Cylindrobasidium torrendii FP15055 ss-10]
g1550	gene	84340	85923	0.57	-	.		KIY70246.1	61.37	453	135	5	8	456	13	429	0	561	hypothetical protein CYLTODRAFT_430064 [Cylindrobasidium torrendii FP15055 ss-10]
g1551	gene	86231	86979	0.42	+	.		KIM38599.1	59.36	219	86	2	13	230	14	230	8e-84	261	hypothetical protein M413DRAFT_447801 [Hebeloma cylindrosporum h7]
g1552	gene	87136	93364	0.01	-	.		KIY65083.1	56.74	631	196	11	992	1596	2	581	0	661	hypothetical protein CYLTODRAFT_456631 [Cylindrobasidium torrendii FP15055 ss-10]
g1553	gene	93759	95003	0.7	-	.		KIY70255.1	68.18	352	110	2	25	375	26	376	3e-170	493	hypothetical protein CYLTODRAFT_348076 [Cylindrobasidium torrendii FP15055 ss-10]
g1554	gene	95503	96521	0.65	+	.		KIY74224.1	89.41	321	34	0	1	321	32	352	0	592	1-aminocyclopropane-1-carboxylate deaminase [Cylindrobasidium torrendii FP15055 ss-10]
g1555	gene	96709	97805	0.5	-	.		XP_007853764.1	64.59	353	99	5	1	330	1	350	2e-144	425	2-deoxyglucose-6-phosphate phosphatase [Moniliophthora roreri MCA 2997]
g1556	gene	98861	99730	0.98	+	.		KIY70254.1	56.04	298	97	12	8	288	16	296	8e-68	225	hypothetical protein CYLTODRAFT_419985 [Cylindrobasidium torrendii FP15055 ss-10]
g1557	gene	99930	100723	0.6	-	.		KIY69452.1	47.06	204	108	0	44	247	65	268	1e-65	217	hypothetical protein CYLTODRAFT_488951 [Cylindrobasidium torrendii FP15055 ss-10]
g1558	gene	101741	103878	0.44	+	.		KIY70258.1	40.37	696	321	18	1	676	1	622	5e-118	380	kinase-like protein [Cylindrobasidium torrendii FP15055 ss-10]
g1559	gene	104062	105176	0.72	-	.		KIY62108.1	69.1	233	71	1	9	241	1	232	2e-117	350	FSH1-domain-containing protein [Cylindrobasidium torrendii FP15055 ss-10]
g1560	gene	105273	106445	0.88	+	.		KIY70252.1	75.35	284	66	2	21	304	2	281	1e-146	426	SYF2-domain-containing protein [Cylindrobasidium torrendii FP15055 ss-10]
g1561	gene	106740	108860	0.81	-	.		XP_012181996.1	28.33	713	409	29	26	665	19	702	3e-56	215	predicted protein [Fibroporia radiculosa]
g1562	gene	109506	110276	0.22	+	.		KIY69454.1	32.84	201	86	10	1	190	1	163	2e-10	67.8	hypothetical protein CYLTODRAFT_229260 [Cylindrobasidium torrendii FP15055 ss-10]
g1563	gene	110602	115415	0.04	+	.		KIY62110.1	79.04	563	112	4	1	559	1	561	0	900	sodium:inorganic phosphate symporter [Cylindrobasidium torrendii FP15055 ss-10]
g1564	gene	115621	116265	0.41	-	.		KIY62111.1	44.25	174	83	5	1	160	16	189	2e-38	142	hypothetical protein CYLTODRAFT_427156 [Cylindrobasidium torrendii FP15055 ss-10]
g1565	gene	116653	118215	0.72	+	.		KIM90944.1	25.05	483	302	16	20	466	157	615	4e-15	89.4	hypothetical protein PILCRDRAFT_811445 [Piloderma croceum F 1598]
g1566	gene	118939	119500	0.92	+	.		KIY62116.1	60.69	173	59	5	1	169	1	168	2e-61	199	hypothetical protein CYLTODRAFT_494869 [Cylindrobasidium torrendii FP15055 ss-10]
g1567	gene	68	1934	0.84	+	.		KIY65641.1	78.91	479	97	2	2	476	145	623	0	785	OPT-domain-containing protein [Cylindrobasidium torrendii FP15055 ss-10]
g1568	gene	53	4855	0.17	-	.		XP_007859681.1	49.29	1487	674	17	2	1465	3	1432	0	1379	reverse transcriptase ribonuclease h [Moniliophthora roreri MCA 2997]
g1569	gene	704	1969	0.87	-	.		XP_003038656.1	50.82	368	149	7	69	405	19	385	2e-113	350	hypothetical protein SCHCODRAFT_47018 [Schizophyllum commune H4-8]
g1570	gene	2668	5503	0.08	+	.		KIY73175.1	42.29	655	335	17	103	734	10	644	7e-155	485	kex protein [Cylindrobasidium torrendii FP15055 ss-10]
g1571	gene	6783	10662	0.09	-	.		KIY67017.1	68.63	969	252	10	29	993	1	921	0	1290	hypothetical protein CYLTODRAFT_454835 [Cylindrobasidium torrendii FP15055 ss-10]
g1572	gene	11329	12005	0.32	+	.		XP_009551546.1	93.29	164	11	0	1	164	1	164	7e-111	328	hypothetical protein HETIRDRAFT_125777 [Heterobasidion irregulare TC 32-1]
g1573	gene	13098	14118	0.34	+	.
g1574	gene	14876	16126	0.6	+	.		KIY67019.1	33.17	416	185	15	1	396	1	343	3e-39	155	hypothetical protein CYLTODRAFT_444307 [Cylindrobasidium torrendii FP15055 ss-10]
g1575	gene	16710	18617	0.09	-	.		XP_007845257.1	42.99	670	286	18	1	577	1	667	8e-161	491	hypothetical protein Moror_997 [Moniliophthora roreri MCA 2997]
g1576	gene	19915	20774	0.82	+	.
g1577	gene	66	3377	0.49	-	.		GAW02640.1	31.32	878	486	20	209	992	222	1076	3e-111	387	serine threonine protein kinase [Lentinula edodes]
g1578	gene	91	566	0.58	-	.
g1579	gene	314	2182	0.2	-	.
g1580	gene	133	778	0.32	+	.		KIY71652.1	75.86	145	34	1	4	148	148	291	4e-65	228	pleiotropic drug resistance ABC transporter [Cylindrobasidium torrendii FP15055 ss-10]
g1581	gene	1353	3839	0.03	-	.
g1582	gene	215	1776	0.19	+	.		KIY72200.1	51.3	193	92	2	156	347	3	194	1e-60	205	hypothetical protein CYLTODRAFT_418179 [Cylindrobasidium torrendii FP15055 ss-10]
g1583	gene	1880	4121	0.75	-	.		KIY72201.1	54.89	787	290	13	1	726	1	783	0	786	hypothetical protein CYLTODRAFT_440784 [Cylindrobasidium torrendii FP15055 ss-10]
g1584	gene	104	575	0.53	+	.
g1585	gene	1217	1885	0.53	-	.
g1586	gene	2278	3029	0.31	+	.
g1587	gene	3112	3964	0.12	-	.		KIY61888.1	32.02	228	128	9	13	233	285	492	9e-17	90.1	hypothetical protein CYLTODRAFT_415126 [Cylindrobasidium torrendii FP15055 ss-10]
g1588	gene	4043	4652	0.21	-	.
g1589	gene	4856	7218	0.41	+	.		KIY60635.1	34.12	422	243	12	10	403	1	415	4e-52	197	hypothetical protein CYLTODRAFT_296305, partial [Cylindrobasidium torrendii FP15055 ss-10]
g1590	gene	6	2089	0.09	-	.
g1591	gene	8	716	0.41	-	.
g1592	gene	28	1465	0.28	+	.		KIK70573.1	28.49	344	187	10	29	319	4	341	2e-22	107	hypothetical protein GYMLUDRAFT_51815 [Gymnopus luxurians FD-317 M1]
g1593	gene	67	2469	0.38	+	.		KDQ25402.1	23.99	496	301	17	334	794	333	787	1e-12	83.2	hypothetical protein PLEOSDRAFT_160045 [Pleurotus ostreatus PC15]
g1594	gene	340	3564	0.29	-	.		KIY66601.1	70.59	204	60	0	89	292	1	204	1e-87	292	hypothetical protein CYLTODRAFT_323821, partial [Cylindrobasidium torrendii FP15055 ss-10]
g1595	gene	6215	6998	0.47	+	.		KIY68153.1	62.25	204	58	5	5	190	4	206	6e-73	233	hypothetical protein CYLTODRAFT_453851 [Cylindrobasidium torrendii FP15055 ss-10]
g1596	gene	7406	8604	0.36	-	.		OCB86112.1	55.71	289	123	3	22	306	3	290	2e-106	325	Metalloprotease [Sanghuangporus baumii]
g1597	gene	9875	11332	1	+	.		KIY68151.1	65.91	440	134	4	1	432	1	432	0	593	hypothetical protein CYLTODRAFT_421911 [Cylindrobasidium torrendii FP15055 ss-10]
g1598	gene	11612	12875	0.75	-	.
g1599	gene	13582	18272	0.02	+	.		KIY68148.1	72.38	735	165	5	318	1050	2	700	0	1091	hypothetical protein CYLTODRAFT_374854 [Cylindrobasidium torrendii FP15055 ss-10]
g1600	gene	19110	21750	0.05	+	.		KIY68146.1	61.36	603	170	8	5	604	7	549	0	754	hypothetical protein CYLTODRAFT_453845 [Cylindrobasidium torrendii FP15055 ss-10]
g1601	gene	22345	26406	0.01	-	.		KYQ31398.1	66.67	231	70	1	491	714	14	244	5e-97	313	Endo-1,4-beta-xylanase C [Hypsizygus marmoreus]
g1602	gene	28150	29436	0.37	+	.		KIY62375.1	35.31	422	220	17	10	406	7	400	1e-23	111	hypothetical protein CYLTODRAFT_180085 [Cylindrobasidium torrendii FP15055 ss-10]
g1603	gene	30454	33556	0.15	+	.		KIY68126.1	80.13	453	83	3	1	450	1	449	0	741	Arginine biosynthesis bifunctional protein ArgJ beta chain [Cylindrobasidium torrendii FP15055 ss-10]
g1604	gene	34097	35073	0.83	+	.		GAT48316.1	35.09	171	74	7	91	257	396	533	1e-08	67	predicted protein [Mycena chlorophos]
g1605	gene	35959	37773	0.12	-	.		KIY68125.1	68.25	463	146	1	1	463	1	462	0	645	MFS general substrate transporter [Cylindrobasidium torrendii FP15055 ss-10]
g1606	gene	38256	40076	0.13	-	.		KIY68125.1	67.25	455	148	1	1	455	1	454	0	624	MFS general substrate transporter [Cylindrobasidium torrendii FP15055 ss-10]
g1607	gene	40237	40953	1	-	.		KIY68122.1	76.89	212	49	0	1	212	1	212	8e-111	332	translocation protein [Cylindrobasidium torrendii FP15055 ss-10]
g1608	gene	41106	42522	0.41	-	.		KYQ40694.1	86.63	374	50	0	1	374	1	374	0	698	GDP-mannose 4,6 dehydratase [Hypsizygus marmoreus]
g1609	gene	42979	43802	0.65	-	.		KIY68118.1	70.59	238	70	0	1	238	1	238	2e-120	355	CoaE-domain-containing protein [Cylindrobasidium torrendii FP15055 ss-10]
g1610	gene	43866	44922	0.79	+	.		KIY68119.1	56.42	296	123	2	24	313	60	355	5e-110	336	hypothetical protein CYLTODRAFT_421880 [Cylindrobasidium torrendii FP15055 ss-10]
g1611	gene	717	2269	0.14	+	.		KIY61104.1	25.67	261	157	5	104	330	112	369	8e-08	65.9	hypothetical protein CYLTODRAFT_495401 [Cylindrobasidium torrendii FP15055 ss-10]
g1612	gene	696	3430	0.02	-	.		XP_001834926.2	37.23	556	225	10	2	440	262	810	2e-102	346	hypothetical protein CC1G_10800 [Coprinopsis cinerea okayama7#130]
g1613	gene	209	4366	0.24	+	.		KYQ38699.1	45.9	671	339	7	540	1195	83	744	0	568	RNA-directed DNA polymerase from mobile element jockey [Hypsizygus marmoreus]
g1614	gene	271	477	0.5	+	.		OJT02422.1	40.68	59	35	0	5	63	1409	1467	9e-07	56.2	Copia protein [Trametes pubescens]
g1615	gene	312	2446	0.35	-	.		KIY74157.1	54.92	681	278	10	25	693	5	668	0	702	Dbl homology domain-containing protein [Cylindrobasidium torrendii FP15055 ss-10]
g1616	gene	2784	5396	0.36	-	.		KIY74060.1	77.55	833	187	0	1	833	1	833	0	1347	histidine biosynthesis trifunctional-protein [Cylindrobasidium torrendii FP15055 ss-10]
g1617	gene	5484	6337	0.95	+	.		KIM67941.1	81.02	216	40	1	1	216	1	215	3e-119	350	hypothetical protein SCLCIDRAFT_107292 [Scleroderma citrinum Foug A]
g1618	gene	23	1576	0.65	-	.		KIY71141.1	45.17	476	232	6	10	459	9	481	1e-136	422	hypothetical protein CYLTODRAFT_419143 [Cylindrobasidium torrendii FP15055 ss-10]
g1619	gene	1815	3697	0.68	+	.		KIY68373.1	64.07	540	170	8	14	545	18	541	0	686	hypothetical protein CYLTODRAFT_421694 [Cylindrobasidium torrendii FP15055 ss-10]
g1620	gene	3883	5701	0.52	-	.		KIY68372.1	69.32	440	129	4	17	451	17	455	0	623	heterotrimeric GTP-binding alpha subunit [Cylindrobasidium torrendii FP15055 ss-10]
g1621	gene	7488	9024	0.86	+	.		KIY68379.1	72.62	336	81	3	1	325	1	336	5e-170	494	hypothetical protein CYLTODRAFT_374506 [Cylindrobasidium torrendii FP15055 ss-10]
g1622	gene	9301	10758	0.5	-	.		KIM46305.1	82.27	406	64	5	1	399	4	408	0	690	hypothetical protein M413DRAFT_441393 [Hebeloma cylindrosporum h7]
g1623	gene	11530	15110	0.04	-	.		KIY68371.1	50	398	185	7	10	398	5	397	2e-108	353	hypothetical protein CYLTODRAFT_489844 [Cylindrobasidium torrendii FP15055 ss-10]
g1624	gene	757	6809	0.01	+	.		KIY65374.1	83.42	386	64	0	719	1104	1	386	0	695	putative mandelate racemase/muconate lactonizing enzyme [Cylindrobasidium torrendii FP15055 ss-10]
g1625	gene	7139	9069	0.1	-	.		KIY70655.1	68.81	497	153	2	65	559	3	499	0	717	hypothetical protein CYLTODRAFT_419611 [Cylindrobasidium torrendii FP15055 ss-10]
g1626	gene	9414	13794	0.07	-	.		KIY70657.1	85.34	1214	177	1	1	1213	1	1214	0	2193	hypothetical protein CYLTODRAFT_419613 [Cylindrobasidium torrendii FP15055 ss-10]
g1627	gene	13865	14889	0.38	+	.		KIY69519.1	70.71	280	57	3	1	255	1	280	5e-122	362	DUF602-domain-containing protein [Cylindrobasidium torrendii FP15055 ss-10]
g1628	gene	15309	16225	0.71	+	.
g1629	gene	17454	18183	0.1	+	.
g1630	gene	2112	2771	0.26	+	.
g1631	gene	915	1166	0.62	+	.
g1632	gene	1540	2106	0.3	+	.
g1633	gene	26	2256	0.08	-	.		GAT57284.1	30.72	752	412	18	8	682	78	797	7e-85	304	predicted protein [Mycena chlorophos]
g1634	gene	37	930	0.91	+	.		KIY60888.1	32.96	179	106	6	131	297	240	416	7e-17	90.5	hypothetical protein CYLTODRAFT_427753 [Cylindrobasidium torrendii FP15055 ss-10]
g1635	gene	295	2664	0.63	+	.		KIM35339.1	26.12	490	274	20	72	495	83	550	4e-22	112	hypothetical protein M413DRAFT_32588 [Hebeloma cylindrosporum h7]
g1636	gene	2670	4974	0.73	-	.		KNZ77246.1	29.65	661	411	16	62	675	38	691	6e-63	235	hypothetical protein J132_05956 [Termitomyces sp. J132]
g1637	gene	809	4432	0.13	-	.		KIY61476.1	37.96	432	251	6	56	474	27	454	4e-81	283	hypothetical protein CYLTODRAFT_223029 [Cylindrobasidium torrendii FP15055 ss-10]
g1638	gene	5324	6357	0.79	-	.		KIY61166.1	33.33	339	200	10	7	325	368	700	3e-38	155	hypothetical protein CYLTODRAFT_460090 [Cylindrobasidium torrendii FP15055 ss-10]
g1639	gene	143	1754	0.75	+	.		KIK07551.1	36.22	392	219	11	37	418	41	411	1e-64	227	hypothetical protein K443DRAFT_673147 [Laccaria amethystina LaAM-08-1]
g1640	gene	2180	2945	0.62	-	.		KIY73124.1	57.22	194	79	3	2	192	33	225	6e-72	230	hypothetical protein CYLTODRAFT_387625 [Cylindrobasidium torrendii FP15055 ss-10]
g1641	gene	3404	4083	0.96	-	.		KIY73123.1	66.67	201	64	1	10	207	16	216	4e-92	281	DUF1168-domain-containing protein [Cylindrobasidium torrendii FP15055 ss-10]
g1642	gene	4558	6671	0.52	+	.		KIY66952.1	75.2	488	117	3	4	488	6	492	0	752	MFS general substrate transporter [Cylindrobasidium torrendii FP15055 ss-10]
g1643	gene	6983	9544	0.12	-	.		KIY73120.1	34.36	521	294	13	96	597	1	492	3e-77	270	hypothetical protein CYLTODRAFT_485833 [Cylindrobasidium torrendii FP15055 ss-10]
g1644	gene	10712	11470	0.59	+	.		KIY73122.1	57.79	263	91	5	1	246	11	270	2e-95	294	hypothetical protein CYLTODRAFT_342910 [Cylindrobasidium torrendii FP15055 ss-10]
g1645	gene	12193	14569	0.05	+	.		KIY73120.1	33.79	435	234	14	125	511	51	479	5e-53	201	hypothetical protein CYLTODRAFT_485833 [Cylindrobasidium torrendii FP15055 ss-10]
g1646	gene	14638	16600	0.36	-	.		KIY73089.1	84.07	540	84	1	17	554	4	543	0	959	threonine ammonia-lyase [Cylindrobasidium torrendii FP15055 ss-10]
g1647	gene	16867	18840	0.43	+	.		XP_007843561.1	51.69	621	231	19	6	583	2	596	2e-173	518	histone deacetylase complex subunit cti6 [Moniliophthora roreri MCA 2997]
g1648	gene	18959	20133	0.62	-	.		KIK04039.1	60.29	340	111	5	1	319	1	337	6e-142	418	hypothetical protein K443DRAFT_93998 [Laccaria amethystina LaAM-08-1]
g1649	gene	20200	28002	0.28	+	.		KII92434.1	55.24	1602	631	28	754	2298	13	1585	0	1700	hypothetical protein PLICRDRAFT_27564 [Plicaturopsis crispa FD-325 SS-3]
g1650	gene	28059	29230	0.31	-	.		KIY73091.1	78.6	285	58	2	3	286	4	286	8e-164	469	NGG1 interacting factor 3-like protein [Cylindrobasidium torrendii FP15055 ss-10]
g1651	gene	29317	29676	0.63	+	.		GAW09499.1	77.78	99	22	0	18	116	18	116	2e-48	164	PUA-like domain [Lentinula edodes]
g1652	gene	30036	33128	0.19	-	.		KIY73086.1	65.17	867	269	14	1	841	1	860	0	1103	COG complex component [Cylindrobasidium torrendii FP15055 ss-10]
g1653	gene	33780	34582	0.41	+	.		KIY73083.1	70.7	157	46	0	7	163	2	158	6e-81	249	hypothetical protein CYLTODRAFT_387548 [Cylindrobasidium torrendii FP15055 ss-10]
g1654	gene	35201	38382	0.5	+	.		XP_007864348.1	61.76	931	283	18	1	885	1	904	0	1064	hypothetical protein GLOTRDRAFT_137596 [Gloeophyllum trabeum ATCC 11539]
g1655	gene	38611	40510	0.92	-	.		KIY67804.1	40.55	619	305	13	1	598	1	577	2e-134	419	hypothetical protein CYLTODRAFT_490290 [Cylindrobasidium torrendii FP15055 ss-10]
g1656	gene	41250	42781	0.66	+	.		XP_001880100.1	71.85	373	104	1	17	388	40	412	0	551	iron-containing alcohol dehydrogenase [Laccaria bicolor S238N-H82]
g1657	gene	43444	44743	0.36	+	.		KIY69227.1	71.51	365	100	2	20	382	35	397	0	530	hypothetical protein CYLTODRAFT_430561 [Cylindrobasidium torrendii FP15055 ss-10]
g1658	gene	45112	47854	0.67	-	.		AHD25301.1	99.03	724	7	0	1	724	1	724	0	1474	phenylalanine ammonia lyase [Flammulina velutipes]
g1659	gene	48947	53095	0.03	+	.		KIY73139.1	80.15	403	72	2	473	867	30	432	0	660	TFIIH basal transcription factor complex, subunit SSL1 [Cylindrobasidium torrendii FP15055 ss-10]
g1660	gene	53561	56445	0.41	+	.		KIY73140.1	35.25	783	434	26	74	840	66	791	2e-99	340	hypothetical protein CYLTODRAFT_440186 [Cylindrobasidium torrendii FP15055 ss-10]
g1661	gene	56607	60700	0.01	-	.		KIM75457.1	51.28	626	264	12	36	652	83	676	0	624	hypothetical protein PILCRDRAFT_827162 [Piloderma croceum F 1598]
g1662	gene	61945	63544	0.16	-	.		XP_007853975.1	48.7	386	149	12	3	373	89	440	3e-107	334	hypothetical protein Moror_15215 [Moniliophthora roreri MCA 2997]
g1663	gene	64022	64863	0.17	+	.
g1664	gene	64920	66189	0.04	-	.		KIL58511.1	47.44	215	104	3	29	236	24	236	5e-55	192	hypothetical protein M378DRAFT_15494 [Amanita muscaria Koide BX008]
g1665	gene	66634	67808	0.42	-	.		KIY67312.1	79.74	306	60	2	1	305	1	305	1e-179	511	arp2/3 complex 34 kDa subunit [Cylindrobasidium torrendii FP15055 ss-10]
g1666	gene	68135	68953	0.34	+	.		KJA16183.1	52.69	186	81	3	53	236	93	273	3e-50	178	hypothetical protein HYPSUDRAFT_207244 [Hypholoma sublateritium FD-334 SS-4]
g1667	gene	69257	70898	0.25	-	.		KIK56441.1	28.39	310	189	14	189	483	50	341	7e-18	95.5	hypothetical protein GYMLUDRAFT_247936 [Gymnopus luxurians FD-317 M1]
g1668	gene	73174	74148	0.31	+	.		OBZ66186.1	30.96	239	139	6	1	230	1	222	5e-19	93.2	hypothetical protein A0H81_13797 [Grifola frondosa]
g1669	gene	74644	78595	0.54	-	.		KIY67733.1	79.16	1070	216	3	1	1067	1	1066	0	1746	potassium/sodium eff [Cylindrobasidium torrendii FP15055 ss-10]
g1670	gene	79515	80473	0.65	-	.		KIY73118.1	78.28	267	32	7	3	262	1	248	1e-135	396	Yip1-domain-containing protein [Cylindrobasidium torrendii FP15055 ss-10]
g1671	gene	80567	81599	0.87	+	.		KDQ28089.1	93.82	259	16	0	2	260	6	264	0	513	hypothetical protein PLEOSDRAFT_1112858 [Pleurotus ostreatus PC15]
g1672	gene	81766	104941	0.01	-	.		KIY67738.1	54.55	4548	1939	38	410	4915	15	4476	0	4900	putative peptide synthetase [Cylindrobasidium torrendii FP15055 ss-10]
g1673	gene	182	1275	0.46	-	.		KIY73829.1	58.7	293	87	3	1	292	75	334	2e-105	324	NAD(P)-binding protein [Cylindrobasidium torrendii FP15055 ss-10]
g1674	gene	3177	4501	0.06	-	.		KIM69605.1	56.25	80	32	1	245	321	302	381	2e-15	86.7	hypothetical protein SCLCIDRAFT_1208064 [Scleroderma citrinum Foug A]
g1675	gene	5380	7148	0.63	+	.		KIY68343.1	78.93	560	99	2	1	557	1	544	0	914	serine palmitoyltransferase [Cylindrobasidium torrendii FP15055 ss-10]
g1676	gene	8301	8997	0.75	-	.		KIY68359.1	49.55	222	88	5	6	216	3	211	6e-30	121	hypothetical protein CYLTODRAFT_453613 [Cylindrobasidium torrendii FP15055 ss-10]
g1677	gene	12190	13360	0.44	-	.
g1678	gene	393	1100	0.07	+	.
g1679	gene	452	14050	0.05	+	.		KIY73041.1	69.6	3618	955	44	8	3522	11	3586	0	4688	hypothetical protein CYLTODRAFT_485761 [Cylindrobasidium torrendii FP15055 ss-10]
g1680	gene	14209	16282	0.85	-	.		KIY73035.1	33.48	699	371	19	16	651	15	682	2e-101	337	hypothetical protein CYLTODRAFT_485756 [Cylindrobasidium torrendii FP15055 ss-10]
g1681	gene	16701	19458	0.07	-	.		XP_007843540.1	59.34	632	213	9	2	623	4	601	0	741	long-chain-fatty-acid-- ligase [Moniliophthora roreri MCA 2997]
g1682	gene	20271	21657	0.75	+	.		KIM91837.1	61.06	398	110	6	5	365	8	397	2e-160	468	hypothetical protein PILCRDRAFT_809813 [Piloderma croceum F 1598]
g1683	gene	21808	28253	0.02	-	.		KIY73032.1	70.54	672	158	7	437	1075	1	665	0	974	hypothetical protein CYLTODRAFT_342952 [Cylindrobasidium torrendii FP15055 ss-10]
g1684	gene	28362	28879	0.72	+	.		XP_007843518.1	50	82	36	1	37	118	1	77	1e-17	83.2	hypothetical protein Moror_6264 [Moniliophthora roreri MCA 2997]
g1685	gene	29141	33561	0.05	-	.		KIY73029.1	63.71	587	181	11	313	897	2	558	0	741	iron hydrogenase [Cylindrobasidium torrendii FP15055 ss-10]
g1686	gene	33678	35720	0.25	+	.		KYQ41192.1	69.49	590	144	10	1	564	1	580	0	808	Vacuolar amino acid transporter 2 [Hypsizygus marmoreus]
g1687	gene	35882	37701	0.42	-	.		KIY73027.1	66.94	493	134	4	1	466	1	491	0	629	phosphomevalonate kinase [Cylindrobasidium torrendii FP15055 ss-10]
g1688	gene	38063	39436	0.59	-	.		KIY73047.1	86.79	280	37	0	95	374	1	280	0	528	ferrochelatase [Cylindrobasidium torrendii FP15055 ss-10]
g1689	gene	46	1647	0.36	+	.		XP_003034834.1	45.35	430	221	6	16	433	80	507	1e-114	373	hypothetical protein SCHCODRAFT_104994 [Schizophyllum commune H4-8]
g1690	gene	38	539	0.4	+	.		KIY65049.1	44.27	131	61	5	3	122	135	264	2e-21	97.8	hypothetical protein CYLTODRAFT_357472, partial [Cylindrobasidium torrendii FP15055 ss-10]
g1691	gene	25	2601	0.42	-	.		KYQ38778.1	37.67	754	446	11	82	824	96	836	8e-153	502	Transposon TX1 uncharacterized protein [Hypsizygus marmoreus]
g1692	gene	2728	3624	0.46	-	.		KIY73938.1	23.61	233	149	7	50	275	412	622	4e-05	56.2	hypothetical protein CYLTODRAFT_439579 [Cylindrobasidium torrendii FP15055 ss-10]
g1693	gene	3779	7027	0.9	+	.		OJT08196.1	41.46	779	378	14	146	858	133	899	0	583	hypothetical protein TRAPUB_909 [Trametes pubescens]
g1694	gene	7307	8766	0.61	-	.
g1695	gene	9350	9642	0.47	-	.
g1696	gene	515	1081	0.89	-	.		KIY60577.1	40.78	206	100	4	5	188	104	309	4e-37	142	hypothetical protein CYLTODRAFT_495582 [Cylindrobasidium torrendii FP15055 ss-10]
g1697	gene	532	2904	0.24	-	.		KIY62505.1	21.91	598	347	19	191	718	361	908	6e-11	77.4	hypothetical protein CYLTODRAFT_458930 [Cylindrobasidium torrendii FP15055 ss-10]
g1698	gene	386	1390	0.74	-	.		KIY73156.1	35.71	322	175	11	4	298	110	426	7e-44	168	hypothetical protein CYLTODRAFT_417137 [Cylindrobasidium torrendii FP15055 ss-10]
g1699	gene	3601	6670	0.09	-	.		KIY68873.1	83.54	492	80	1	294	784	1	492	0	859	alcohol dehydrogenase [Cylindrobasidium torrendii FP15055 ss-10]
g1700	gene	6972	8935	0.86	-	.		KIY71862.1	44.67	638	271	25	43	638	50	647	5e-131	412	hypothetical protein CYLTODRAFT_407797 [Cylindrobasidium torrendii FP15055 ss-10]
g1701	gene	9235	10624	0.95	+	.		KIY71861.1	71.35	356	101	1	22	376	20	375	0	532	Zn-dependent exopeptidase [Cylindrobasidium torrendii FP15055 ss-10]
g1702	gene	13379	16007	0.66	+	.		KIK64953.1	87.09	728	88	3	1	722	1	728	0	1284	hypothetical protein GYMLUDRAFT_39355 [Gymnopus luxurians FD-317 M1]
g1703	gene	16182	17663	0.58	-	.		KIY71900.1	63.02	338	98	5	22	350	11	330	6e-143	422	UbiA-domain-containing protein [Cylindrobasidium torrendii FP15055 ss-10]
g1704	gene	19388	22072	0.23	+	.		XP_007843946.1	66.24	551	168	3	3	547	1	539	0	756	glycoside hydrolase family 30 protein [Moniliophthora roreri MCA 2997]
g1705	gene	22142	23027	0.67	+	.		KIY71902.1	91.9	210	17	0	1	210	1	210	4e-141	406	vacuolar protein sorting-associated protein 28 [Cylindrobasidium torrendii FP15055 ss-10]
g1706	gene	23153	30641	0.02	-	.		KIY71910.1	74.67	612	154	1	2	612	11	622	0	946	acyltransferase ChoActase/COT/CPT [Cylindrobasidium torrendii FP15055 ss-10]
g1707	gene	31285	32028	0.72	-	.		KIY71899.1	73.86	241	38	2	12	245	20	242	2e-125	369	cytochrome c and c1 heme-lyase [Cylindrobasidium torrendii FP15055 ss-10]
g1708	gene	33337	36312	0.4	-	.		KIY71893.1	60.73	955	302	12	1	904	1	933	0	1095	TFP11-domain-containing protein [Cylindrobasidium torrendii FP15055 ss-10]
g1709	gene	37018	38231	0.31	-	.		KIY71875.1	45.27	338	161	9	13	327	14	350	2e-85	273	S-adenosyl-L-methionine-dependent methyltransferase [Cylindrobasidium torrendii FP15055 ss-10]
g1710	gene	38877	47122	0.02	+	.		KIY71876.1	74.76	1252	290	15	998	2237	5	1242	0	1850	CNH-domain-containing protein [Cylindrobasidium torrendii FP15055 ss-10]
g1711	gene	48838	50846	0.88	+	.		ANC28054.1	77.04	527	118	3	1	527	1	524	0	828	major facilitator superfamily [Polyporus umbellatus]
g1712	gene	51604	57449	0.33	-	.		KIY71877.1	56.94	1254	462	26	520	1721	20	1247	0	1357	cysteine proteinase [Cylindrobasidium torrendii FP15055 ss-10]
g1713	gene	57816	59570	0.24	+	.		XP_007851569.1	62	100	33	2	5	104	2	96	3e-24	115	hypothetical protein Moror_5276 [Moniliophthora roreri MCA 2997]
g1714	gene	59723	65881	0.2	-	.		KIY71906.1	61.14	1189	415	16	1	1161	1	1170	0	1377	hypothetical protein CYLTODRAFT_389638 [Cylindrobasidium torrendii FP15055 ss-10]
g1715	gene	66158	68988	0.2	+	.		KIY71905.1	70.66	767	182	8	1	741	1	750	0	1093	ras opposite [Cylindrobasidium torrendii FP15055 ss-10]
g1716	gene	69321	77236	0.01	-	.		KIY68203.1	85.01	694	82	2	1229	1903	1	691	0	1223	P-loop containing nucleoside triphosphate hydrolase protein [Cylindrobasidium torrendii FP15055 ss-10]
g1717	gene	77527	78840	0.33	-	.
g1718	gene	187	677	0.44	+	.
g1719	gene	131	1489	0.34	+	.		KIL57555.1	31.82	110	65	3	21	123	55	161	2e-07	63.5	hypothetical protein M378DRAFT_379947 [Amanita muscaria Koide BX008]
g1720	gene	167	1478	0.14	-	.		KIM36857.1	50	294	123	4	108	380	190	480	9e-85	287	hypothetical protein M413DRAFT_31260 [Hebeloma cylindrosporum h7]
g1721	gene	270	3098	0.02	-	.		KIY61941.1	45.68	278	147	2	352	625	1	278	5e-77	259	hypothetical protein CYLTODRAFT_362185, partial [Cylindrobasidium torrendii FP15055 ss-10]
g1722	gene	45	1567	0.25	-	.		KYQ32996.1	24.44	266	198	3	102	365	41	305	8e-15	87	hypothetical protein Hypma_13166 [Hypsizygus marmoreus]
g1723	gene	317	4081	0.13	-	.		KIY67978.1	27.63	427	264	17	10	414	148	551	1e-19	105	hypothetical protein CYLTODRAFT_422016 [Cylindrobasidium torrendii FP15055 ss-10]
g1724	gene	255	2795	0.21	+	.		KYQ31409.1	38.41	768	408	16	1	738	283	1015	4e-158	497	hypothetical protein Hypma_14723, partial [Hypsizygus marmoreus]
g1725	gene	2890	4946	0.38	-	.		KTB46206.1	31.07	663	396	21	4	635	83	715	2e-72	259	hypothetical protein WG66_1218 [Moniliophthora roreri]
g1726	gene	5715	8297	0.67	-	.		KDR74790.1	23.91	435	270	8	83	509	52	433	4e-24	117	hypothetical protein GALMADRAFT_157365 [Galerina marginata CBS 339.88]
g1727	gene	233	1377	0.84	-	.		EEB94301.1	32.94	170	105	5	21	182	29	197	7e-17	88.2	hypothetical protein MPER_06902 [Moniliophthora perniciosa FA553]
g1728	gene	1509	2263	0.27	+	.		KIM92304.1	33.53	167	106	3	37	198	1	167	3e-21	98.2	hypothetical protein PILCRDRAFT_118051 [Piloderma croceum F 1598]
g1729	gene	120	1116	0.32	+	.		KIY70204.1	50.94	159	55	6	1	136	1269	1427	4e-32	139	phospholipid-translocating P-type ATPase [Cylindrobasidium torrendii FP15055 ss-10]
g1730	gene	1191	2472	0.02	-	.
g1731	gene	3996	6040	0.38	+	.		KIL58839.1	50.39	381	122	11	45	390	11	359	3e-95	307	hypothetical protein M378DRAFT_170114 [Amanita muscaria Koide BX008]
g1732	gene	6304	7010	0.21	+	.		KIY71455.1	38.64	176	87	6	3	172	4	164	3e-20	97.4	hypothetical protein CYLTODRAFT_123311 [Cylindrobasidium torrendii FP15055 ss-10]
g1733	gene	745	1578	0.54	-	.
g1734	gene	151	3144	0.25	-	.		KIY65877.1	77.22	654	143	3	7	657	9	659	0	1054	alkaline phosphatase [Cylindrobasidium torrendii FP15055 ss-10]
g1735	gene	47	1043	0.84	-	.		KIY67978.1	28.04	296	190	8	14	296	113	398	3e-20	102	hypothetical protein CYLTODRAFT_422016 [Cylindrobasidium torrendii FP15055 ss-10]
g1736	gene	144	374	0.61	+	.
g1737	gene	1481	1913	0.4	+	.
g1738	gene	378	829	0.98	-	.
g1739	gene	975	3846	0.63	-	.		KIY66768.1	69.43	615	156	9	1	602	1	596	0	811	hypothetical protein CYLTODRAFT_398212 [Cylindrobasidium torrendii FP15055 ss-10]
g1740	gene	3898	8214	0.63	+	.		KIY66761.1	50.8	1378	585	32	1	1348	1	1315	0	1174	hypothetical protein CYLTODRAFT_423101 [Cylindrobasidium torrendii FP15055 ss-10]
g1741	gene	9174	10242	0.43	-	.		XP_002471245.1	43.5	246	116	6	83	322	43	271	9e-36	142	predicted protein [Postia placenta Mad-698-R]
g1742	gene	10626	11155	0.37	+	.		XP_008036090.1	43.31	127	59	4	3	117	9	134	2e-21	94.7	hypothetical protein TRAVEDRAFT_27946 [Trametes versicolor FP-101664 SS1]
g1743	gene	12140	13282	0.37	+	.
g1744	gene	13848	18784	0.12	-	.		KIY62258.1	69.43	592	180	1	678	1269	50	640	0	851	GMC oxidoreductase [Cylindrobasidium torrendii FP15055 ss-10]
g1745	gene	18929	20326	0.48	-	.		KIY73563.1	25.95	343	213	11	5	327	65	386	4e-14	85.5	hypothetical protein CYLTODRAFT_439832 [Cylindrobasidium torrendii FP15055 ss-10]
g1746	gene	7	743	0.31	-	.		KIY72144.1	77.54	187	32	1	37	213	1	187	9e-90	298	hypothetical protein CYLTODRAFT_434842 [Cylindrobasidium torrendii FP15055 ss-10]
g1747	gene	803	1088	0.86	+	.		XP_007843829.1	81.82	77	14	0	1	77	1	77	3e-37	131	dolichol phosphate-mannose biosynthesis regulatory protein [Moniliophthora roreri MCA 2997]
g1748	gene	2128	5049	0.02	-	.		XP_007843845.1	61.83	241	80	2	2	230	3	243	4e-95	305	mrna transport regulator 3 [Moniliophthora roreri MCA 2997]
g1749	gene	5112	6315	0.77	+	.		KIY72146.1	72.68	366	92	6	1	361	1	363	3e-164	477	hypothetical protein CYLTODRAFT_389012 [Cylindrobasidium torrendii FP15055 ss-10]
g1750	gene	6399	7553	0.29	-	.		KJA27186.1	48.84	303	120	5	15	284	35	335	3e-91	287	hypothetical protein HYPSUDRAFT_63450 [Hypholoma sublateritium FD-334 SS-4]
g1751	gene	7951	8582	0.74	+	.		KIY72145.1	73.68	152	31	1	1	143	1	152	1e-74	232	RNA-binding domain-containing protein [Cylindrobasidium torrendii FP15055 ss-10]
g1752	gene	8729	9475	0.53	-	.		KJA25555.1	62.39	218	57	9	13	215	33	240	5e-73	234	hypothetical protein HYPSUDRAFT_37552 [Hypholoma sublateritium FD-334 SS-4]
g1753	gene	9780	17573	0.61	-	.		KIY70932.1	82.32	2359	372	14	1	2324	1	2349	0	3990	glycosyltransferase family 5 protein [Cylindrobasidium torrendii FP15055 ss-10]
g1754	gene	18320	22110	0.79	+	.		KIY70933.1	62.92	1227	330	32	1	1194	1	1135	0	1335	Pkinase-domain-containing protein [Cylindrobasidium torrendii FP15055 ss-10]
g1755	gene	5	576	0.7	-	.		KDR72708.1	28.87	142	97	3	32	172	837	975	4e-06	57	hypothetical protein GALMADRAFT_158886 [Galerina marginata CBS 339.88]
g1756	gene	98	919	0.87	-	.
g1757	gene	1330	2387	0.82	+	.
g1758	gene	2445	3271	0.46	-	.
g1759	gene	3764	4446	0.56	+	.
g1760	gene	4454	6288	0.4	-	.		KIY63260.1	35.18	199	117	5	243	436	98	289	4e-20	100	hypothetical protein CYLTODRAFT_458265 [Cylindrobasidium torrendii FP15055 ss-10]
g1761	gene	6445	7730	0.87	+	.		KIY60635.1	33.43	362	209	9	10	349	1	352	2e-49	183	hypothetical protein CYLTODRAFT_296305, partial [Cylindrobasidium torrendii FP15055 ss-10]
g1762	gene	319	3518	0.55	+	.		OJT12486.1	39.06	809	426	14	82	841	111	901	2e-168	536	hypothetical protein TRAPUB_10963 [Trametes pubescens]
g1763	gene	154	910	0.67	+	.
g1764	gene	1142	4654	0.15	-	.		KTB46206.1	26.47	733	449	19	271	968	38	715	2e-57	222	hypothetical protein WG66_1218 [Moniliophthora roreri]
g1765	gene	4877	8441	0.15	+	.		OJT12486.1	37.77	932	486	16	107	961	3	917	0	576	hypothetical protein TRAPUB_10963 [Trametes pubescens]
g1766	gene	26	695	0.76	-	.
g1767	gene	803	1616	0.45	-	.		KIJ89854.1	39.13	230	127	3	1	228	35	253	4e-47	169	hypothetical protein K443DRAFT_135722 [Laccaria amethystina LaAM-08-1]
g1768	gene	766	1229	0.81	-	.		XP_003036634.1	60.81	74	29	0	43	116	116	189	5e-18	90.9	hypothetical protein SCHCODRAFT_102756 [Schizophyllum commune H4-8]
g1769	gene	896	1975	0.48	-	.		KIY52504.1	29.97	287	156	8	8	260	98	373	6e-24	110	hypothetical protein FISHEDRAFT_69924 [Fistulina hepatica ATCC 64428]
g1770	gene	2187	3359	0.74	+	.		KIY61189.1	52.4	208	89	3	176	374	10	216	3e-68	229	hypothetical protein CYLTODRAFT_384771, partial [Cylindrobasidium torrendii FP15055 ss-10]
g1771	gene	383	1676	0.07	-	.		OJT01639.1	25.51	439	222	12	11	349	12	445	4e-20	103	hypothetical protein TRAPUB_7897 [Trametes pubescens]
g1772	gene	1921	2361	0.16	+	.
g1773	gene	2978	3436	0.87	+	.
g1774	gene	1692	2141	0.32	+	.		ADX07330.1	55.43	92	32	3	18	106	33	118	4e-13	73.2	putative hydrophobin [Flammulina velutipes]
g1775	gene	1301	2686	0.77	+	.		XP_007346697.1	40.91	374	211	6	49	420	5	370	5e-85	277	transposase [Auricularia subglabra TFB-10046 SS5]
g1776	gene	2856	4209	0.84	-	.		XP_007358991.1	33.1	142	93	2	23	164	40	179	4e-14	83.6	hypothetical protein AURDEDRAFT_177995 [Auricularia subglabra TFB-10046 SS5]
g1777	gene	18	601	0.97	-	.
g1778	gene	520	2777	0.11	-	.		OCH87846.1	44.18	507	244	10	3	493	2	485	4e-144	435	cytochrome P450 [Obba rivulosa]
g1779	gene	3424	8055	0.02	-	.		KIY66474.1	73.19	429	114	1	41	469	34	461	0	681	MFS general substrate transporter [Cylindrobasidium torrendii FP15055 ss-10]
g1780	gene	319	1150	0.59	+	.		KIM89943.1	80.51	118	20	2	4	119	1	117	2e-53	176	hypothetical protein PILCRDRAFT_812728, partial [Piloderma croceum F 1598]
g1781	gene	125	1122	0.99	-	.		KIM78842.1	82.94	299	47	2	1	296	1	298	5e-180	511	hypothetical protein PILCRDRAFT_98271 [Piloderma croceum F 1598]
g1782	gene	1483	2410	0.47	+	.		KYQ35843.1	77.93	222	49	0	1	222	6	227	2e-124	365	V-type proton ATPase subunit E 1 [Hypsizygus marmoreus]
g1783	gene	4202	7453	0.68	+	.		KIY66435.1	67.57	851	222	8	14	864	14	810	0	1162	Creatinase/aminopeptidase [Cylindrobasidium torrendii FP15055 ss-10]
g1784	gene	7910	9233	0.41	+	.		KIY64305.1	43.91	271	119	8	1	253	2	257	1e-51	190	hypothetical protein CYLTODRAFT_425345 [Cylindrobasidium torrendii FP15055 ss-10]
g1785	gene	307	822	0.17	-	.
g1786	gene	844	1931	0.62	+	.		KNZ73092.1	45.96	198	73	7	65	228	2	199	5e-30	132	hypothetical protein J132_01322, partial [Termitomyces sp. J132]
g1787	gene	244	3265	0.15	-	.		KIY63855.1	42.67	382	205	5	4	382	69	439	6e-81	288	hypothetical protein CYLTODRAFT_381628 [Cylindrobasidium torrendii FP15055 ss-10]
g1788	gene	3546	7253	0.16	+	.		KIY68727.1	63.94	1040	343	8	1	1011	1	1037	0	1354	hypothetical protein CYLTODRAFT_436489 [Cylindrobasidium torrendii FP15055 ss-10]
g1789	gene	7439	10203	0.17	-	.		KIY68729.1	61.73	810	283	12	4	798	7	804	0	944	hypothetical protein CYLTODRAFT_373966 [Cylindrobasidium torrendii FP15055 ss-10]
g1790	gene	887	3496	0.55	-	.		KIY61889.1	27.74	858	460	27	56	807	98	901	8e-50	199	hypothetical protein CYLTODRAFT_415127 [Cylindrobasidium torrendii FP15055 ss-10]
g1791	gene	3716	5499	0.45	+	.		KIY63260.1	34.43	244	143	7	208	441	54	290	3e-26	117	hypothetical protein CYLTODRAFT_458265 [Cylindrobasidium torrendii FP15055 ss-10]
g1792	gene	5512	6264	0.54	-	.
g1793	gene	6592	7342	0.81	+	.
g1794	gene	7351	8357	0.32	-	.
g1795	gene	8503	12926	0.21	+	.		KIY61896.1	40.97	1135	575	17	178	1259	48	1140	0	832	hypothetical protein CYLTODRAFT_494986 [Cylindrobasidium torrendii FP15055 ss-10]
g1796	gene	1005	1565	0.42	+	.
g1797	gene	1780	3365	0.29	+	.		KIJ34210.1	34.39	157	89	3	224	376	2	148	4e-20	97.8	hypothetical protein M422DRAFT_138163, partial [Sphaerobolus stellatus SS14]
g1798	gene	4041	5522	0.12	-	.		KIM76614.1	29.17	192	119	8	94	282	18	195	0.0005	52.8	hypothetical protein PILCRDRAFT_826173 [Piloderma croceum F 1598]
g1799	gene	6709	7638	0.47	+	.		OBZ79205.1	32.32	198	75	8	90	240	287	472	0.0008	51.6	hypothetical protein A0H81_00152 [Grifola frondosa]
g1800	gene	8521	10444	0.42	-	.		KIY66409.1	81.8	533	97	0	5	537	2	534	0	914	hypothetical protein CYLTODRAFT_423444 [Cylindrobasidium torrendii FP15055 ss-10]
g1801	gene	12933	19357	0.33	-	.		KIY66410.1	54.42	1279	513	16	1	1243	1	1245	0	1285	RdRP-domain-containing protein [Cylindrobasidium torrendii FP15055 ss-10]
g1802	gene	38	492	0.71	-	.		KII90906.1	41.67	96	50	4	4	99	1162	1251	3e-08	62.8	hypothetical protein PLICRDRAFT_28798 [Plicaturopsis crispa FD-325 SS-3]
g1803	gene	75	451	0.79	-	.
g1804	gene	517	2703	0.26	+	.		KIY69110.1	72.89	439	109	2	1	439	1	429	0	660	oxalate decarboxylase [Cylindrobasidium torrendii FP15055 ss-10]
g1805	gene	2841	5041	0.7	-	.
g1806	gene	110	571	0.59	+	.		KIY60777.1	31.85	157	80	5	1	134	269	421	4e-13	76.3	hypothetical protein CYLTODRAFT_495525 [Cylindrobasidium torrendii FP15055 ss-10]
g1807	gene	1	587	0.95	+	.		KIY71610.1	82.21	163	29	0	1	163	672	834	2e-92	300	ras GEF [Cylindrobasidium torrendii FP15055 ss-10]
g1808	gene	232	2053	0.35	-	.		KIY72889.1	77.01	522	120	0	54	575	1	522	0	841	hypothetical protein CYLTODRAFT_387691 [Cylindrobasidium torrendii FP15055 ss-10]
g1809	gene	2204	3313	0.97	+	.		XP_001877010.1	81.34	343	64	0	1	343	1	343	0	590	predicted protein [Laccaria bicolor S238N-H82]
g1810	gene	3382	4755	0.17	-	.		KIY72888.1	74.91	275	65	2	36	309	15	286	3e-146	430	RRS1-domain-containing protein [Cylindrobasidium torrendii FP15055 ss-10]
g1811	gene	5352	16110	0.02	+	.		GAT49349.1	40.39	2263	1138	55	670	2841	118	2260	0	1520	PIF1 protein [Mycena chlorophos]
g1812	gene	16288	19338	0.02	-	.		KYQ37087.1	41.25	337	161	8	398	721	66	378	3e-65	233	hypothetical protein Hypma_08990 [Hypsizygus marmoreus]
g1813	gene	19417	21603	0.29	+	.		KIY68592.1	25.4	563	342	17	135	659	59	581	1e-28	132	hypothetical protein CYLTODRAFT_489612 [Cylindrobasidium torrendii FP15055 ss-10]
g1814	gene	226	1051	0.5	+	.		KIY62152.1	60.31	257	84	6	1	241	110	364	1e-84	271	PAP2-domain-containing protein [Cylindrobasidium torrendii FP15055 ss-10]
g1815	gene	198	2643	0.3	+	.		KIL55563.1	41.01	734	331	15	8	709	4	667	2e-166	512	hypothetical protein M378DRAFT_28542 [Amanita muscaria Koide BX008]
g1816	gene	2787	5663	0.45	-	.		KIM86939.1	53.68	775	358	1	69	842	83	857	0	869	hypothetical protein PILCRDRAFT_4187 [Piloderma croceum F 1598]
g1817	gene	949	1494	0.96	+	.		XP_007308491.1	41.67	180	102	2	3	181	2	179	9e-41	147	hypothetical protein STEHIDRAFT_171298 [Stereum hirsutum FP-91666 SS1]
g1818	gene	1899	2435	0.98	-	.
g1819	gene	160	1230	0.73	+	.
g1820	gene	1486	2426	0.6	-	.		OBZ68235.1	41.33	271	137	6	2	263	56	313	2e-48	176	hypothetical protein A0H81_12000 [Grifola frondosa]
g1821	gene	238	2206	0.01	+	.		EGN94444.1	35.14	572	260	9	7	559	236	715	5e-102	337	hypothetical protein SERLA73DRAFT_62318 [Serpula lacrymans var. lacrymans S7.3]
g1822	gene	2324	2744	0.09	-	.
g1823	gene	2915	4085	0.04	+	.		KYQ40322.1	65.31	49	13	2	212	259	585	630	2e-07	62.8	Elongation factor 2 [Hypsizygus marmoreus]
g1824	gene	106	1594	0.06	+	.		KZT68527.1	35.94	448	225	10	9	411	190	620	4e-78	268	hypothetical protein DAEQUDRAFT_766331 [Daedalea quercina L-15889]
g1825	gene	2005	4860	0.6	-	.		KYQ38096.1	46.74	674	335	9	228	892	36	694	0	619	hypothetical protein Hypma_07981 [Hypsizygus marmoreus]
g1826	gene	5129	6921	0.42	+	.		KYQ39838.1	62.7	496	171	5	25	508	1	494	0	616	DNA polymerase subunit delta-2 [Hypsizygus marmoreus]
g1827	gene	640	4301	0.36	+	.		KIY62549.1	43.19	1065	545	15	9	1039	18	1056	0	836	hypothetical protein CYLTODRAFT_458896 [Cylindrobasidium torrendii FP15055 ss-10]
g1828	gene	4565	5569	0.74	+	.		GAT44655.1	42.32	293	145	5	4	294	467	737	1e-68	240	predicted protein [Mycena chlorophos]
g1829	gene	35	2093	0.33	+	.
g1830	gene	2916	6267	0.06	-	.		KIY73022.1	75.67	300	73	0	300	599	1	300	1e-170	502	hypothetical protein CYLTODRAFT_449233 [Cylindrobasidium torrendii FP15055 ss-10]
g1831	gene	6372	9934	0.28	+	.		KTB46216.1	71.31	1091	243	11	3	1042	5	1076	0	1576	putative ATP-dependent RNA helicase [Moniliophthora roreri]
g1832	gene	10142	13985	0.14	-	.		KYQ33891.1	70.33	337	90	3	8	334	18	354	1e-172	519	putative glycosidase crf2 [Hypsizygus marmoreus]
g1833	gene	14276	17203	0.13	+	.		KIY73021.1	60.45	708	253	11	32	720	1	700	0	855	hypothetical protein CYLTODRAFT_387421 [Cylindrobasidium torrendii FP15055 ss-10]
g1834	gene	17477	28182	0.04	-	.		KIY73014.1	60.37	2276	833	34	964	3197	3	2251	0	2615	hypothetical protein CYLTODRAFT_366316 [Cylindrobasidium torrendii FP15055 ss-10]
g1835	gene	28441	29637	0.73	+	.		KIM75994.1	38.17	241	95	7	1	195	51	283	9e-32	134	hypothetical protein PILCRDRAFT_661545 [Piloderma croceum F 1598]
g1836	gene	29777	32758	0.12	-	.		KIY73013.1	57.59	804	310	12	9	802	6	788	0	940	hypothetical protein CYLTODRAFT_342854 [Cylindrobasidium torrendii FP15055 ss-10]
g1837	gene	33334	35050	0.35	-	.		XP_007334116.1	44.29	368	139	7	7	324	3	354	2e-88	286	hypothetical protein AGABI1DRAFT_116494 [Agaricus bisporus var. burnettii JB137-S8]
g1838	gene	36323	38669	0.24	+	.		KIY73026.1	74.22	574	146	1	45	618	36	607	0	919	ABC1-domain-containing protein [Cylindrobasidium torrendii FP15055 ss-10]
g1839	gene	38671	40465	0.07	-	.		KIY73039.1	65.11	536	150	5	1	535	1	500	0	688	Glutamyl-tRNA amidotransferase B subunit [Cylindrobasidium torrendii FP15055 ss-10]
g1840	gene	40675	41229	0.08	-	.		CDO77711.1	53.4	103	31	3	34	132	22	111	2e-19	89.4	hypothetical protein BN946_scf184969.g62 [Trametes cinnabarina]
g1841	gene	532	2109	0.73	+	.		KZP18949.1	25.6	418	245	17	12	403	40	417	2e-11	77.4	hypothetical protein FIBSPDRAFT_1045881 [Fibularhizoctonia sp. CBS 109695]
g1842	gene	2404	5763	0.07	-	.		KIY72247.1	57.58	356	105	6	530	843	10	361	5e-122	385	aromatic compound dioxygenase [Cylindrobasidium torrendii FP15055 ss-10]
g1843	gene	6280	7725	0.27	-	.		KIY72251.1	36.54	156	57	6	1	121	1	149	8e-16	89.7	hypothetical protein CYLTODRAFT_55068 [Cylindrobasidium torrendii FP15055 ss-10]
g1844	gene	7902	10294	0.4	+	.		KIY72254.1	70.92	736	179	11	1	729	1	708	0	969	hypothetical protein CYLTODRAFT_388873 [Cylindrobasidium torrendii FP15055 ss-10]
g1845	gene	10830	12041	0.36	+	.		KIY72230.1	60.67	356	134	4	1	352	1	354	6e-144	424	putative isomerase YbhE [Cylindrobasidium torrendii FP15055 ss-10]
g1846	gene	12320	13846	0.98	-	.		KTB42092.1	27.19	331	197	11	11	318	80	389	2e-13	84	hypothetical protein WG66_5332 [Moniliophthora roreri]
g1847	gene	294	1124	0.84	+	.		KIY67603.1	74.23	194	50	0	83	276	21	214	9e-98	298	mitochondrial protein [Cylindrobasidium torrendii FP15055 ss-10]
g1848	gene	59	397	0.96	-	.		KYQ33312.1	44.66	103	36	3	31	112	913	1015	7e-08	60.8	Adhesion defective protein 1 [Hypsizygus marmoreus]
g1849	gene	1760	2026	0.54	+	.
g1850	gene	263	3350	0.36	+	.		GAT44565.1	38.01	713	371	15	134	801	206	892	1e-141	454	HAT family dimerization domain-containing protein, partial [Mycena chlorophos]
g1851	gene	210	1690	0.02	+	.
g1852	gene	77	636	0.82	+	.		KDQ57117.1	87.85	107	13	0	11	117	2	108	8e-62	196	hypothetical protein JAAARDRAFT_35721 [Jaapia argillacea MUCL 33604]
g1853	gene	10	503	0.75	-	.
g1854	gene	2121	3082	0.71	-	.		KIY65306.1	71.03	252	67	3	1	251	1	247	8e-120	355	hypothetical protein CYLTODRAFT_379610 [Cylindrobasidium torrendii FP15055 ss-10]
g1855	gene	3158	4183	0.37	+	.		KIY65307.1	69.38	258	72	3	1	251	1	258	2e-126	372	HAD-superfamily phosphatase [Cylindrobasidium torrendii FP15055 ss-10]
g1856	gene	4297	5881	0.64	-	.		KIY65319.1	69.28	433	125	4	1	431	1	427	0	636	hypothetical protein CYLTODRAFT_424459 [Cylindrobasidium torrendii FP15055 ss-10]
g1857	gene	6376	16272	0.09	-	.		OKY56362.1	36.71	1648	980	28	552	2156	119	1746	0	1047	Transposon TX1 uncharacterized 149 kDa protein [Phlebia centrifuga]
g1858	gene	16591	17670	0.26	+	.		XP_001880169.1	39.9	193	97	4	57	249	70	243	3e-31	127	predicted protein [Laccaria bicolor S238N-H82]
g1859	gene	17977	19695	0.68	-	.		KIY65317.1	49.65	564	256	8	1	539	43	603	2e-174	519	hypothetical protein CYLTODRAFT_400625 [Cylindrobasidium torrendii FP15055 ss-10]
g1860	gene	19799	22708	0.23	+	.		KIY65318.1	82.85	618	100	2	85	697	42	658	0	1016	hypothetical protein CYLTODRAFT_379636 [Cylindrobasidium torrendii FP15055 ss-10]
g1861	gene	23650	25710	0.19	+	.		GAT57389.1	31.82	572	345	11	13	554	22	578	1e-67	242	predicted protein [Mycena chlorophos]
g1862	gene	25979	27122	0.36	-	.		KIM39611.1	59.08	347	113	6	2	328	4	341	3e-119	360	hypothetical protein M413DRAFT_193953 [Hebeloma cylindrosporum h7]
g1863	gene	27539	28825	0.85	-	.		KIY74444.1	61.97	234	49	2	114	344	6	202	2e-95	297	hypothetical protein CYLTODRAFT_364222, partial [Cylindrobasidium torrendii FP15055 ss-10]
g1864	gene	29192	34359	0.03	-	.		KYQ44347.1	66.4	491	150	6	939	1422	3	485	0	607	hypothetical protein Hypma_01967 [Hypsizygus marmoreus]
g1865	gene	35013	39362	0.05	+	.		KIM74460.1	45.61	467	205	13	267	718	29	461	2e-105	363	hypothetical protein PILCRDRAFT_828156 [Piloderma croceum F 1598]
g1866	gene	39476	44084	0.01	+	.		KIY69509.1	62.61	1297	400	20	1	1264	1	1245	0	1603	hypothetical protein CYLTODRAFT_372663 [Cylindrobasidium torrendii FP15055 ss-10]
g1867	gene	44228	49069	0.05	+	.		KIY69503.1	49.79	484	224	5	810	1287	5	475	2e-147	468	hypothetical protein CYLTODRAFT_420682 [Cylindrobasidium torrendii FP15055 ss-10]
g1868	gene	49353	51792	0.87	+	.		EGN92736.1	87.97	665	79	1	1	664	1	665	0	1210	hypothetical protein SERLA73DRAFT_98760 [Serpula lacrymans var. lacrymans S7.3]
g1869	gene	53868	63493	0.05	+	.		KIY69501.1	57.44	2063	838	21	1	2041	1	2045	0	2386	ketoacyl-synt-domain-containing protein [Cylindrobasidium torrendii FP15055 ss-10]
g1870	gene	63781	64570	0.78	-	.		XP_001830630.1	91.3	184	16	0	1	184	1	184	2e-120	351	dynactin subunit P25 [Coprinopsis cinerea okayama7#130]
g1871	gene	65167	69537	0.02	+	.		KIY69487.1	72.4	366	94	1	2	360	94	459	0	574	alpha/beta-hydrolase [Cylindrobasidium torrendii FP15055 ss-10]
g1872	gene	70755	71777	0.91	+	.		KIK02452.1	40.79	76	34	3	67	131	82	157	0.0001	55.1	hypothetical protein K443DRAFT_96859 [Laccaria amethystina LaAM-08-1]
g1873	gene	73249	78431	0.01	+	.		XP_007843360.1	61.63	443	170	0	413	855	2	444	0	615	high-affinity nicotinic acid transporter [Moniliophthora roreri MCA 2997]
g1874	gene	79615	80689	0.44	+	.		KIY69483.1	54.08	355	128	13	1	336	1	339	4e-69	231	hypothetical protein CYLTODRAFT_488882 [Cylindrobasidium torrendii FP15055 ss-10]
g1875	gene	81807	83385	0.22	+	.		KIK55017.1	35.32	521	233	16	13	481	6	474	4e-65	231	hypothetical protein GYMLUDRAFT_76766 [Gymnopus luxurians FD-317 M1]
g1876	gene	83609	88112	0.21	+	.		XP_001879186.1	46.86	749	320	16	410	1092	5	741	0	651	predicted protein [Laccaria bicolor S238N-H82]
g1877	gene	88468	94922	0.37	-	.		KDQ55083.1	38.57	293	107	9	1851	2081	1753	2034	8e-37	165	hypothetical protein JAAARDRAFT_60062 [Jaapia argillacea MUCL 33604]
g1878	gene	95036	99805	0.13	+	.		KXN87495.1	52.47	932	386	17	118	1012	17	928	0	952	hypothetical protein AN958_08800 [Leucoagaricus sp. SymC.cos]
g1879	gene	100508	101360	0.26	-	.		XP_007369737.1	73.33	195	52	0	1	195	1	195	4e-100	300	retrieval of early ER protein Rer1 [Dichomitus squalens LYAD-421 SS1]
g1880	gene	101756	103627	0.79	+	.		KIM36594.1	33.65	416	228	9	183	570	151	546	2e-41	168	hypothetical protein M413DRAFT_31628 [Hebeloma cylindrosporum h7]
g1881	gene	103703	104755	0.58	-	.		KIL54840.1	53.76	266	122	1	17	282	61	325	7e-96	298	hypothetical protein M378DRAFT_201137 [Amanita muscaria Koide BX008]
g1882	gene	105487	107694	0.22	+	.		KIY69474.1	67.6	250	73	3	2	244	3	251	9e-113	348	P-loop containing nucleoside triphosphate hydrolase protein [Cylindrobasidium torrendii FP15055 ss-10]
g1883	gene	109131	110161	0.62	+	.		KIY69472.1	77.23	325	65	5	10	327	9	331	3e-153	446	hypothetical protein CYLTODRAFT_420651 [Cylindrobasidium torrendii FP15055 ss-10]
g1884	gene	112208	114255	0.46	+	.		XP_007843320.1	54.53	618	220	16	1	586	1	589	0	563	polyadenylated rna binding protein [Moniliophthora roreri MCA 2997]
g1885	gene	114582	117034	0.41	-	.		KIY64990.1	64.12	602	180	4	10	610	8	574	0	786	hypothetical protein CYLTODRAFT_380101 [Cylindrobasidium torrendii FP15055 ss-10]
g1886	gene	117100	117933	1	+	.		XP_001828219.1	33.85	192	120	3	2	193	11	195	1e-15	85.5	hypothetical protein CC1G_02800 [Coprinopsis cinerea okayama7#130]
g1887	gene	118486	119427	0.36	-	.		XP_001828219.1	27.36	296	174	8	13	304	13	271	1e-14	83.2	hypothetical protein CC1G_02800 [Coprinopsis cinerea okayama7#130]
g1888	gene	119624	121252	0.17	-	.
g1889	gene	121445	123041	0.98	+	.
g1890	gene	123146	124812	0.61	-	.		KIM39975.1	93.47	429	28	0	1	429	1	429	0	827	hypothetical protein M413DRAFT_19668 [Hebeloma cylindrosporum h7]
g1891	gene	124867	125886	0.4	+	.		GAW00557.1	44.06	379	136	10	13	318	1	376	2e-84	272	hypothetical protein LENED_002085 [Lentinula edodes]
g1892	gene	126371	127291	0.29	-	.		XP_001828219.1	28.09	299	175	8	7	303	13	273	1e-16	88.6	hypothetical protein CC1G_02800 [Coprinopsis cinerea okayama7#130]
g1893	gene	127781	131498	0.51	-	.		KIY69462.1	70.01	1057	210	15	5	980	8	1038	0	1442	DUF221-domain-containing protein [Cylindrobasidium torrendii FP15055 ss-10]
g1894	gene	132041	133489	0.74	-	.		KIY65014.1	28.22	202	125	4	68	267	61	244	3e-13	82.4	hypothetical protein CYLTODRAFT_445620 [Cylindrobasidium torrendii FP15055 ss-10]
g1895	gene	133560	137077	0.02	+	.		KIY69471.1	86.29	372	51	0	265	636	35	406	0	680	acyl-CoA dehydrogenase domain-containing protein [Cylindrobasidium torrendii FP15055 ss-10]
g1896	gene	137210	139442	0.08	-	.		KIY69465.1	52.65	585	231	9	1	569	1	555	0	588	Nucleotidyltransferase [Cylindrobasidium torrendii FP15055 ss-10]
g1897	gene	140378	147362	0.01	+	.		KYQ44049.1	56.26	942	310	17	530	1400	3	913	0	1014	AB hydrolase superfamily protein C4A8.06c [Hypsizygus marmoreus]
g1898	gene	147698	150191	0.42	+	.		KIY68101.1	58.5	759	263	17	1	741	1	725	0	768	hypothetical protein CYLTODRAFT_421959 [Cylindrobasidium torrendii FP15055 ss-10]
g1899	gene	150400	152168	0.08	-	.		KIY72212.1	70.22	178	52	1	211	387	9	186	2e-81	259	Tim17-domain-containing protein [Cylindrobasidium torrendii FP15055 ss-10]
g1900	gene	152390	153045	0.28	-	.		XP_002911625.1	50.31	159	54	5	11	145	16	173	6e-37	136	hypothetical protein CC1G_14158 [Coprinopsis cinerea okayama7#130]
g1901	gene	153628	156438	0.2	+	.		KIY63296.1	71.79	358	84	4	4	349	9	361	2e-167	496	hypothetical protein CYLTODRAFT_403470 [Cylindrobasidium torrendii FP15055 ss-10]
g1902	gene	156463	160266	0.91	+	.		KIY68094.1	70.75	882	229	18	329	1198	603	1467	0	1107	hypothetical protein CYLTODRAFT_421949 [Cylindrobasidium torrendii FP15055 ss-10]
g1903	gene	160765	164232	0.1	+	.		KIY63289.1	64.92	841	251	20	1	806	1	832	0	1047	hypothetical protein CYLTODRAFT_438635 [Cylindrobasidium torrendii FP15055 ss-10]
g1904	gene	164534	165415	0.78	+	.		KIY69458.1	45.28	265	141	2	26	289	3	264	6e-77	248	hypothetical protein CYLTODRAFT_420643 [Cylindrobasidium torrendii FP15055 ss-10]
g1905	gene	165523	166253	0.48	-	.		KIY70845.1	70.06	167	48	2	1	166	1	166	1e-79	246	carbonic anhydrase [Cylindrobasidium torrendii FP15055 ss-10]
g1906	gene	167431	168862	0.21	-	.		KIY68095.1	31.91	467	272	16	1	431	5	461	1e-43	171	hypothetical protein CYLTODRAFT_273329 [Cylindrobasidium torrendii FP15055 ss-10]
g1907	gene	170735	172199	0.67	+	.		KIY68090.1	74.63	402	97	3	2	402	3	400	0	615	APH-domain-containing protein [Cylindrobasidium torrendii FP15055 ss-10]
g1908	gene	172380	173183	0.25	-	.		KIY68085.1	93.75	192	12	0	5	196	2	193	5e-120	351	Fcf1-domain-containing protein [Cylindrobasidium torrendii FP15055 ss-10]
g1909	gene	174119	175852	0.64	+	.		KIY68084.1	55.75	226	74	10	308	523	215	424	1e-51	198	hypothetical protein CYLTODRAFT_421938 [Cylindrobasidium torrendii FP15055 ss-10]
g1910	gene	177306	179922	0.37	+	.		KIY68083.1	74.5	749	180	4	1	748	1	739	0	1139	phenylalanine ammonia-lyase [Cylindrobasidium torrendii FP15055 ss-10]
g1911	gene	170	1621	0.63	-	.		KIY61885.1	53.58	349	161	1	1	348	129	477	5e-124	391	hypothetical protein CYLTODRAFT_459471 [Cylindrobasidium torrendii FP15055 ss-10]
g1912	gene	1375	3765	0.26	-	.		KIY67911.1	49.92	657	268	12	17	633	42	677	0	622	Pkinase-domain-containing protein [Cylindrobasidium torrendii FP15055 ss-10]
g1913	gene	4247	5593	0.4	-	.		KIY67235.1	63.25	449	161	3	2	447	4	451	0	583	hypothetical protein CYLTODRAFT_397489 [Cylindrobasidium torrendii FP15055 ss-10]
g1914	gene	5818	6962	0.89	+	.		KIY74407.1	66.07	333	113	0	15	347	13	345	2e-146	430	hypothetical protein CYLTODRAFT_448166 [Cylindrobasidium torrendii FP15055 ss-10]
g1915	gene	8559	9808	0.18	-	.		KIL65886.1	45.57	327	126	7	4	326	2	280	1e-78	254	hypothetical protein M378DRAFT_76121 [Amanita muscaria Koide BX008]
g1916	gene	12487	13375	0.82	-	.		KIY67916.1	67.03	276	87	3	1	275	1	273	3e-122	363	hypothetical protein CYLTODRAFT_396265 [Cylindrobasidium torrendii FP15055 ss-10]
g1917	gene	14201	15304	0.54	-	.		KIY62195.1	64.45	301	85	5	2	283	3	300	1e-127	379	hypothetical protein CYLTODRAFT_427081 [Cylindrobasidium torrendii FP15055 ss-10]
g1918	gene	16114	17425	0.84	+	.		KIY64502.1	85.15	404	60	0	1	404	1	404	0	714	Diphosphomevalonate decarboxylase [Cylindrobasidium torrendii FP15055 ss-10]
g1919	gene	17675	20366	0.03	-	.		KIY65507.1	66.12	245	78	2	1	242	1	243	2e-99	310	NAD(P)-binding protein [Cylindrobasidium torrendii FP15055 ss-10]
g1920	gene	20805	22519	0.46	+	.		KIY67910.1	63.64	396	141	2	5	399	6	399	0	532	glycoside hydrolase [Cylindrobasidium torrendii FP15055 ss-10]
g1921	gene	23479	23691	0.6	+	.		KJA27848.1	45.71	70	34	1	1	70	1	66	4e-08	55.8	hypothetical protein HYPSUDRAFT_130443 [Hypholoma sublateritium FD-334 SS-4]
g1922	gene	23915	25678	0.72	-	.		KIY67908.1	60.8	523	161	9	24	536	36	524	0	578	hypothetical protein CYLTODRAFT_396251, partial [Cylindrobasidium torrendii FP15055 ss-10]
g1923	gene	26051	27053	0.75	+	.		XP_007849809.1	79.03	267	51	1	1	262	33	299	1e-154	446	carrier protein mitochondrial precursor [Moniliophthora roreri MCA 2997]
g1924	gene	27346	30277	0.15	-	.		KIY71393.1	53.11	499	226	3	148	646	7	497	0	560	aromatic aminotransferase Aro8 [Cylindrobasidium torrendii FP15055 ss-10]
g1925	gene	30440	32391	0.19	+	.		KIY67899.1	59.86	553	159	14	72	577	1	537	0	616	hypothetical protein CYLTODRAFT_396245 [Cylindrobasidium torrendii FP15055 ss-10]
g1926	gene	33096	34440	0.61	+	.		KIY67236.1	60.6	302	117	1	1	302	1	300	1e-123	370	NAD(P)-binding protein [Cylindrobasidium torrendii FP15055 ss-10]
g1927	gene	34908	36921	0.63	+	.		KTB27491.1	69.2	461	141	1	23	482	96	556	0	655	hypothetical protein WG66_19935 [Moniliophthora roreri]
g1928	gene	37140	38507	0.98	-	.		GAW10620.1	78.92	370	61	6	1	355	1	368	0	577	autophagy-related protein 3 [Lentinula edodes]
g1929	gene	38591	39361	0.13	+	.		KIY64870.1	31.65	158	62	4	70	197	9	150	1e-10	68.2	hypothetical protein CYLTODRAFT_82856 [Cylindrobasidium torrendii FP15055 ss-10]
g1930	gene	39632	40450	0.43	+	.		KIY65680.1	46.47	269	120	6	1	255	4	262	7e-73	236	hypothetical protein CYLTODRAFT_424135 [Cylindrobasidium torrendii FP15055 ss-10]
g1931	gene	41936	42544	0.5	-	.		KIY67105.1	60.82	194	76	0	1	194	1	194	3e-81	253	putative GNAT family acetyltransferase [Cylindrobasidium torrendii FP15055 ss-10]
g1932	gene	42722	44604	0.31	-	.		KIY67104.1	66.89	302	86	7	210	508	5	295	1e-120	369	hypothetical protein CYLTODRAFT_15617 [Cylindrobasidium torrendii FP15055 ss-10]
g1933	gene	45115	47840	0.4	+	.		KIY66480.1	51.26	915	399	14	1	874	1	909	0	920	hypothetical protein CYLTODRAFT_398670 [Cylindrobasidium torrendii FP15055 ss-10]
g1934	gene	48267	52183	0.04	-	.		KIY66475.1	61.24	1197	349	33	5	1132	77	1227	0	1305	hypothetical protein CYLTODRAFT_377661 [Cylindrobasidium torrendii FP15055 ss-10]
g1935	gene	52656	54623	0.37	-	.		KIY66470.1	69.03	113	35	0	184	296	1	113	8e-46	169	hypothetical protein CYLTODRAFT_354891, partial [Cylindrobasidium torrendii FP15055 ss-10]
g1936	gene	55201	57922	0.26	+	.		KYQ32819.1	76.14	612	145	1	105	715	3	614	0	982	putative polyol transporter 6 [Hypsizygus marmoreus]
g1937	gene	761	1823	0.63	-	.		XP_007362035.1	35.33	184	100	8	36	209	10	184	6e-11	72.8	hypothetical protein DICSQDRAFT_99203 [Dichomitus squalens LYAD-421 SS1]
g1938	gene	4366	6741	0.15	+	.
g1939	gene	8091	9712	0.25	-	.		KIK58236.1	24.75	408	260	13	34	409	47	439	2e-18	99.4	hypothetical protein GYMLUDRAFT_700433 [Gymnopus luxurians FD-317 M1]
g1940	gene	10384	11949	0.18	-	.		KIK58236.1	26.17	470	282	15	21	442	26	478	4e-23	113	hypothetical protein GYMLUDRAFT_700433 [Gymnopus luxurians FD-317 M1]
g1941	gene	95	1789	0.17	+	.		KIY74048.1	60.9	491	157	3	1	491	73	528	0	621	hypothetical protein CYLTODRAFT_416320 [Cylindrobasidium torrendii FP15055 ss-10]
g1942	gene	1905	3127	0.49	-	.		KIY74047.1	63.14	312	110	2	3	313	17	324	4e-140	412	amidohydrolase 2 [Cylindrobasidium torrendii FP15055 ss-10]
g1943	gene	4407	14813	0.01	+	.		KIY74057.1	73.2	1623	421	10	545	2160	1	1616	0	2432	hypothetical protein CYLTODRAFT_385456 [Cylindrobasidium torrendii FP15055 ss-10]
g1944	gene	15000	15963	0.57	-	.		KIY74058.1	62.95	251	89	3	3	252	5	252	1e-107	324	short-chain dehydrogenase, partial [Cylindrobasidium torrendii FP15055 ss-10]
g1945	gene	16085	18784	0.14	+	.		KDR83671.1	85.48	365	51	1	1	363	1	365	0	655	hypothetical protein GALMADRAFT_236002 [Galerina marginata CBS 339.88]
g1946	gene	18931	21385	0.04	-	.		KIY74065.1	59.13	531	168	10	4	529	12	498	0	602	kinase-like protein [Cylindrobasidium torrendii FP15055 ss-10]
g1947	gene	21493	26859	0.01	-	.		KIY74044.1	64.11	989	307	13	292	1265	4	959	0	1252	DUF221-domain-containing protein [Cylindrobasidium torrendii FP15055 ss-10]
g1948	gene	27097	27718	0.92	+	.
g1949	gene	27862	29852	0.13	-	.		OBZ70455.1	53.51	527	218	8	1	508	1	519	0	540	60S ribosomal protein L6 [Grifola frondosa]
g1950	gene	30132	34180	0.36	+	.		KIY74034.1	45.1	1011	490	22	129	1106	119	1097	0	801	hypothetical protein CYLTODRAFT_484791 [Cylindrobasidium torrendii FP15055 ss-10]
g1951	gene	11	945	0.26	+	.		KIY62067.1	53.63	179	61	2	95	273	284	440	2e-58	204	hypothetical protein CYLTODRAFT_405018 [Cylindrobasidium torrendii FP15055 ss-10]
g1952	gene	14	1477	0.2	-	.
g1953	gene	1669	2393	0.66	+	.		EEB95475.1	34.62	104	63	3	95	194	86	188	0.0007	49.7	hypothetical protein MPER_05552 [Moniliophthora perniciosa FA553]
g1954	gene	30	239	0.71	-	.
g1955	gene	264	1140	0.88	-	.		XP_006456562.1	43.14	102	49	3	9	102	12	112	3e-06	58.5	hypothetical protein AGABI2DRAFT_195633 [Agaricus bisporus var. bisporus H97]
g1956	gene	1944	2734	0.23	+	.
g1957	gene	162	467	0.58	-	.
g1958	gene	2149	2430	0.4	-	.
g1959	gene	4158	5682	0.04	+	.		KIY70217.1	50.38	131	59	1	171	301	5	129	7e-31	129	NAD(P)-binding protein [Cylindrobasidium torrendii FP15055 ss-10]
g1960	gene	6660	8256	0.1	-	.
g1961	gene	8383	9828	0.1	+	.
g1962	gene	10339	11844	0.84	+	.		KIK58236.1	25.79	442	275	15	1	419	20	431	1e-16	94	hypothetical protein GYMLUDRAFT_700433 [Gymnopus luxurians FD-317 M1]
g1963	gene	12110	14687	0.02	+	.
g1964	gene	15301	16361	0.61	+	.		ADX07302.1	69.96	273	75	4	7	277	810	1077	7e-125	407	putative peroxiredoxin Q [Flammulina velutipes]
g1965	gene	16429	17016	0.36	+	.		ADX07302.1	49.5	200	79	2	8	189	1197	1392	3e-39	155	putative peroxiredoxin Q [Flammulina velutipes]
g1966	gene	17417	19494	0.35	-	.		XP_007769932.1	38.89	306	134	4	24	328	16	269	7e-58	204	hypothetical protein CONPUDRAFT_82931 [Coniophora puteana RWD-64-598 SS2]
g1967	gene	20375	21923	0.04	+	.		KYQ32792.1	26.83	164	103	5	8	158	7	166	0.0006	52.4	hypothetical protein Hypma_13326 [Hypsizygus marmoreus]
g1968	gene	23065	24180	0.09	-	.		EEB91463.1	40.8	125	70	1	44	164	1	125	5e-25	109	hypothetical protein MPER_10170 [Moniliophthora perniciosa FA553]
g1969	gene	24589	25391	0.67	+	.		KJA21865.1	44.68	235	118	6	3	229	26	256	9e-57	193	hypothetical protein HYPSUDRAFT_41500 [Hypholoma sublateritium FD-334 SS-4]
g1970	gene	235	498	0.44	+	.
g1971	gene	48	461	0.42	+	.
g1972	gene	666	2407	0.02	-	.
g1973	gene	4405	4911	0.43	-	.
g1974	gene	5945	6890	0.03	+	.
g1975	gene	8697	12029	0.01	-	.		KIY72282.1	60.87	69	21	2	145	208	1675	1742	4e-14	83.2	beach-domain-containing protein [Cylindrobasidium torrendii FP15055 ss-10]
g1976	gene	14826	19734	0.01	+	.		KNZ78079.1	43.01	1230	615	22	186	1341	126	1343	0	934	hypothetical protein J132_02269 [Termitomyces sp. J132]
g1977	gene	163	3963	0.1	+	.
g1978	gene	4133	5322	0.98	-	.
g1979	gene	207	5223	0.09	-	.		KIK53172.1	44.44	1485	781	20	70	1534	78	1538	0	1207	hypothetical protein GYMLUDRAFT_942491 [Gymnopus luxurians FD-317 M1]
g1980	gene	26	3521	0.12	-	.		KYQ38407.1	35.66	129	79	1	150	278	621	745	2e-10	76.6	hypothetical protein Hypma_07868 [Hypsizygus marmoreus]
g1981	gene	6	264	0.84	-	.		KIY67248.1	54.29	70	30	1	1	68	218	287	6e-14	73.9	NAD(P)-binding protein [Cylindrobasidium torrendii FP15055 ss-10]
g1982	gene	37	4221	0.3	+	.		KIY72764.1	61.02	939	350	9	1	934	522	1449	0	1179	P-loop containing nucleoside triphosphate hydrolase protein [Cylindrobasidium torrendii FP15055 ss-10]
g1983	gene	4258	5295	0.67	-	.		KIY67113.1	70.24	252	58	6	34	276	44	287	8e-112	337	Fcf2-domain-containing protein [Cylindrobasidium torrendii FP15055 ss-10]
g1984	gene	6290	8346	0.86	+	.		KIY67112.1	57.81	685	224	28	1	640	1	665	0	602	hypothetical protein CYLTODRAFT_454736 [Cylindrobasidium torrendii FP15055 ss-10]
g1985	gene	8999	10576	0.73	-	.		KIY67111.1	58.24	558	178	10	1	523	1	538	0	605	DUF1714 domain-containing protein [Cylindrobasidium torrendii FP15055 ss-10]
g1986	gene	11173	13803	0.59	-	.		XP_007845652.1	80.98	757	142	2	4	758	6	762	0	1283	hypothetical protein Moror_13936 [Moniliophthora roreri MCA 2997]
g1987	gene	13901	15519	0.87	+	.		XP_007846425.1	78.92	465	82	2	6	454	4	468	0	763	tryptophanyl-trna synthetase [Moniliophthora roreri MCA 2997]
g1988	gene	15659	20231	0.05	+	.		XP_007848428.1	60.04	548	196	9	417	952	57	593	0	652	hypothetical protein Moror_4690 [Moniliophthora roreri MCA 2997]
g1989	gene	20794	21521	0.48	-	.		KIY71570.1	50.88	228	102	7	1	223	1	223	3e-64	211	hypothetical protein CYLTODRAFT_487165 [Cylindrobasidium torrendii FP15055 ss-10]
g1990	gene	21583	22559	0.59	+	.		KIY71569.1	90.42	261	25	0	32	292	24	284	5e-177	503	UbiE/COQ5 methyltransferase [Cylindrobasidium torrendii FP15055 ss-10]
g1991	gene	22628	26505	0.47	-	.		XP_007336566.1	66.73	1088	341	6	16	1082	13	1100	0	1493	potassium/sodium eff [Auricularia subglabra TFB-10046 SS5]
g1992	gene	27396	29125	0.2	-	.		KIM75307.1	45.12	164	76	4	251	400	5	168	1e-30	127	hypothetical protein PILCRDRAFT_13720 [Piloderma croceum F 1598]
g1993	gene	581	1241	0.32	+	.		XP_017077167.1	29.73	111	69	4	17	124	349	453	7e-05	53.1	PREDICTED: uncharacterized protein LOC108111971 isoform X1 [Drosophila eugracilis]
g1994	gene	85	1790	0.36	-	.		KIY73276.1	71.89	402	102	5	1	402	1	391	0	584	histone acetyltransferase type B [Cylindrobasidium torrendii FP15055 ss-10]
g1995	gene	2014	3304	0.42	-	.		XP_007361550.1	67.3	419	76	7	1	378	1	399	4e-179	517	hypothetical protein DICSQDRAFT_159257 [Dichomitus squalens LYAD-421 SS1]
g1996	gene	3634	4605	0.43	+	.		KIY73273.1	64.48	290	99	4	3	289	2	290	6e-126	374	hypothetical protein CYLTODRAFT_417236 [Cylindrobasidium torrendii FP15055 ss-10]
g1997	gene	4675	5401	0.61	-	.		KIY65280.1	58.97	195	78	2	2	196	3	195	1e-76	241	hypothetical protein CYLTODRAFT_424471 [Cylindrobasidium torrendii FP15055 ss-10]
[truncated: 10,539 more rows]

## Sheet: Table S2
Table S2. BLASTP search of Flammulina elastica against NCBI fungal genome database.
gene ID	start	end	score	strand	frame	Target	Percent identity	Alignment length	Number of mismatches	Number of gap opens.	Start position in query	End position in query	Start position in target	End position in target	E-value	Bit score	description
g1	537	1232	0.71	+	.	XP_001878170.1	50.44	226	110	1	3	226	1339	1564	6e-68	234	reverse transcriptase-RNase H-integrase [Laccaria bicolor S238N-H82]
g4	137	1062	0.47	+	.	XP_007300807.1	29.96	227	146	4	2	218	3	226	4e-23	105	hypothetical protein STEHIDRAFT_153497 [Stereum hirsutum FP-91666 SS1]
g5	58	677	0.53	-	.	XP_007329102.1	75.89	141	28	3	2	137	242	381	2e-67	222	hypothetical protein AGABI1DRAFT_91131 [Agaricus bisporus var. burnettii JB137-S8]
g6	4	1080	0.27	-	.	XP_001883182.1	25.85	325	178	17	13	305	506	799	6e-07	57.4	predicted protein [Laccaria bicolor S238N-H82]
g8	2548	3742	0.88	+	.	XP_003026235.1	45.95	259	130	3	95	348	41	294	5e-63	224	hypothetical protein SCHCODRAFT_114660 [Schizophyllum commune H4-8]
g9	25	804	0.72	-	.	XP_012177779.1	40.51	195	106	3	1	185	1	195	8e-40	145	predicted protein [Fibroporia radiculosa]
g11	423	3273	0.01	+	.	XP_007318531.1	51.6	343	159	4	311	652	4	340	7e-115	357	hypothetical protein SERLADRAFT_467949 [Serpula lacrymans var. lacrymans S7.9]
g12	3504	5165	0.08	+	.	XP_012185106.1	50.83	360	151	6	66	422	6	342	4e-115	350	predicted protein [Fibroporia radiculosa]
g13	5231	6453	0.76	-	.	XP_007327882.1	41.24	291	159	5	13	295	26	312	2e-68	223	hypothetical protein AGABI1DRAFT_112266 [Agaricus bisporus var. burnettii JB137-S8]
g14	7406	8413	0.97	+	.	XP_007867559.1	42.9	366	166	13	1	332	1	357	2e-72	236	hypothetical protein GLOTRDRAFT_62780, partial [Gloeophyllum trabeum ATCC 11539]
g15	10623	12388	0.43	+	.	XP_001836312.2	55.49	519	188	16	1	502	1	493	5e-179	522	cyclin [Coprinopsis cinerea okayama7#130]
g16	12890	15550	0.26	+	.	XP_001836311.1	79.36	596	123	0	3	598	4	599	0	1007	peroxisomal hydratase-dehydrogenase-epimerase [Coprinopsis cinerea okayama7#130]
g17	15865	17127	0.53	+	.	XP_001836310.2	72.04	304	84	1	1	304	1	303	2e-161	461	hydroxysteroid dehydrogenase [Coprinopsis cinerea okayama7#130]
g19	4216	4535	0.76	-	.	XP_001830004.2	74.29	70	18	0	1	70	846	915	8e-29	114	transportin-PC [Coprinopsis cinerea okayama7#130]
g20	27	528	0.57	+	.	XP_006462602.1	60.66	122	44	3	15	134	21	140	5e-37	138	hypothetical protein AGABI2DRAFT_207039 [Agaricus bisporus var. bisporus H97]
g21	752	2413	0.05	-	.	XP_008039405.1	54.97	382	165	4	2	380	15	392	2e-146	433	S-adenosyl-L-methionine-dependent methyltransferase [Trametes versicolor FP-101664 SS1]
g22	3094	4699	0.12	+	.	XP_007330596.1	26.62	154	105	2	31	178	6	157	3e-11	69.3	hypothetical protein AGABI1DRAFT_114386 [Agaricus bisporus var. burnettii JB137-S8]
g23	4771	6367	0.87	-	.	XP_018190407.1	50.5	400	175	11	22	403	35	429	3e-123	373	Cloroperoxidase [Xylona heveae TC161]
g24	7541	9960	0.38	+	.	XP_009548807.1	50.98	563	247	5	24	575	5	549	0	557	Esterase/lipase/thioesterase [Heterobasidion irregulare TC 32-1]
g25	10100	11740	0.69	-	.	XP_009549657.1	30.14	292	155	8	187	476	105	349	5e-29	122	Metallo peptidase M35 [Heterobasidion irregulare TC 32-1]
g26	12853	13254	0.38	+	.	XP_007766335.1	43.16	95	53	1	38	131	183	277	4e-17	83.2	FAD/NAD(P)-binding domain-containing protein, partial [Coniophora puteana RWD-64-598 SS2]
g27	14464	15717	0.12	-	.	XP_001881134.1	26.56	256	153	9	95	331	90	329	2e-15	81.3	deuterolysin M35 metalloprotease [Laccaria bicolor S238N-H82]
g28	1128	2093	0.98	-	.	XP_007772090.1	34.92	126	68	4	200	316	772	892	7e-12	72	hypothetical protein CONPUDRAFT_156906 [Coniophora puteana RWD-64-598 SS2]
g29	247	4194	0.72	-	.	XP_003034834.1	36.61	1068	592	20	79	1118	25	1035	0	625	hypothetical protein SCHCODRAFT_104994 [Schizophyllum commune H4-8]
g33	7914	8848	0.42	-	.	XP_003028090.1	26.95	141	101	1	99	237	45	185	1e-08	58.5	hypothetical protein SCHCODRAFT_112738 [Schizophyllum commune H4-8]
g35	9875	11280	0.55	+	.	XP_003037705.1	26.14	329	212	10	43	350	155	473	2e-20	99.8	hypothetical protein SCHCODRAFT_104754 [Schizophyllum commune H4-8]
g36	545	3551	0.2	-	.	XP_007366596.1	41.71	199	111	2	231	424	4	202	2e-43	163	hypothetical protein DICSQDRAFT_170902 [Dichomitus squalens LYAD-421 SS1]
g37	537	943	0.53	-	.	XP_007268996.1	39.74	78	38	3	14	90	16	85	2e-07	52.4	hypothetical protein FOMMEDRAFT_158873 [Fomitiporia mediterranea MF3/22]
g38	1143	2240	0.07	-	.	XP_001879937.1	53.78	119	51	1	7	121	199	317	6e-31	125	predicted protein [Laccaria bicolor S238N-H82]
g39	2004	3026	0.34	-	.	XP_001833062.1	64.71	289	101	1	1	288	1	289	4e-129	377	oxidoreductase [Coprinopsis cinerea okayama7#130]
g40	3721	4943	0.11	-	.	XP_007764701.1	37.66	239	126	9	3	228	48	276	8e-25	107	hypothetical protein CONPUDRAFT_141833 [Coniophora puteana RWD-64-598 SS2]
g42	7067	9076	0.56	-	.	XP_007385522.1	87.36	538	62	1	1	538	1	532	0	970	T-complex protein 1 [Punctularia strigosozonata HHB-11173 SS5]
g43	9175	10859	0.65	+	.	XP_007361330.1	68.38	468	112	11	6	458	17	463	0	588	UFD1-domain-containing protein [Dichomitus squalens LYAD-421 SS1]
g44	11121	12395	0.75	-	.	XP_001877146.1	83.56	371	44	1	1	371	1	354	0	665	glutamine synthetase [Laccaria bicolor S238N-H82]
g45	13089	13777	0.78	-	.	XP_007861885.1	90.58	138	13	0	1	138	1	138	3e-88	263	Adaptor protein complex sigma subunit [Gloeophyllum trabeum ATCC 11539]
g46	13863	15872	0.4	+	.	XP_001833177.1	61.9	567	187	6	1	558	1	547	0	712	N-myristoyl transferase [Coprinopsis cinerea okayama7#130]
g47	15941	17312	0.61	-	.	XP_001833132.2	70.32	347	96	4	6	349	5	347	2e-174	502	N-glycosylase/DNA lyase [Coprinopsis cinerea okayama7#130]
g48	17366	20542	0.2	+	.	XP_007361322.1	52.4	687	267	18	1	653	1	661	0	636	NPR2-domain-containing protein [Dichomitus squalens LYAD-421 SS1]
g49	20865	24433	0.04	-	.	XP_001886090.1	65.19	951	283	12	7	916	13	956	0	1258	predicted protein [Laccaria bicolor S238N-H82]
g50	24529	25446	0.78	+	.	XP_009542772.1	55.51	254	99	6	10	251	22	273	2e-90	278	hypothetical protein HETIRDRAFT_309034 [Heterobasidion irregulare TC 32-1]
g51	26028	27665	0.39	-	.	XP_001875471.1	84.45	431	64	1	1	428	1	431	0	769	predicted protein [Laccaria bicolor S238N-H82]
g52	27765	29111	0.36	+	.	XP_007388646.1	33.51	388	177	12	22	332	29	412	2e-55	198	hypothetical protein PUNSTDRAFT_146661 [Punctularia strigosozonata HHB-11173 SS5]
g53	29282	34076	0.1	+	.	XP_007318170.1	30.69	1489	862	41	2	1384	7	1431	0	585	hypothetical protein SERLADRAFT_437781 [Serpula lacrymans var. lacrymans S7.9]
g54	34298	36192	0.83	-	.	XP_001839846.2	71.22	490	140	1	28	516	48	537	0	799	carboxypeptidase C [Coprinopsis cinerea okayama7#130]
g55	36639	37867	0.87	+	.	XP_009552621.1	55.71	359	145	9	1	356	1	348	3e-123	368	hypothetical protein HETIRDRAFT_390749 [Heterobasidion irregulare TC 32-1]
g56	38000	40309	0.39	-	.	XP_007318208.1	82.49	594	104	0	10	603	56	649	0	1024	hypothetical protein SERLADRAFT_448963 [Serpula lacrymans var. lacrymans S7.9]
g57	40439	42055	0.29	+	.	XP_007361358.1	62.25	400	133	6	23	410	42	435	3e-180	518	alpha/beta-hydrolase [Dichomitus squalens LYAD-421 SS1]
g58	42130	44135	0.25	-	.	XP_003035292.1	64.15	463	155	4	59	515	4	461	0	607	hypothetical protein SCHCODRAFT_81437 [Schizophyllum commune H4-8]
g59	45828	46529	0.82	+	.	XP_007326478.1	40.25	236	82	12	1	208	1	205	1e-21	95.1	hypothetical protein AGABI1DRAFT_111083 [Agaricus bisporus var. burnettii JB137-S8]
g60	47229	49870	0.4	-	.	XP_007326134.1	60.88	432	124	7	158	547	24	452	6e-175	511	hypothetical protein AGABI1DRAFT_52628 [Agaricus bisporus var. burnettii JB137-S8]
g61	50652	51577	0.44	+	.	XP_007385454.1	61.21	232	88	2	4	234	6	236	2e-95	288	hypothetical protein PUNSTDRAFT_104692 [Punctularia strigosozonata HHB-11173 SS5]
g62	51660	53798	0.09	-	.	XP_001886084.1	72.43	486	118	4	3	476	2	483	0	744	predicted protein [Laccaria bicolor S238N-H82]
g63	53900	55194	0.13	+	.	XP_007321981.1	42.77	332	166	5	4	312	21	351	5e-86	271	hypothetical protein SERLADRAFT_475641 [Serpula lacrymans var. lacrymans S7.9]
g64	55416	56668	0.61	-	.	XP_007313702.1	62.13	375	116	8	6	361	15	382	5e-149	438	hypothetical protein SERLADRAFT_457257 [Serpula lacrymans var. lacrymans S7.9]
g65	56933	61970	0.12	+	.	XP_007321996.1	56.91	1093	376	24	304	1318	1	1076	0	1147	hypothetical protein SERLADRAFT_452182 [Serpula lacrymans var. lacrymans S7.9]
g66	7	6888	0.1	-	.	XP_007318566.1	44.76	487	253	7	484	962	8	486	9e-127	409	hypothetical protein SERLADRAFT_468033 [Serpula lacrymans var. lacrymans S7.9]
g67	7852	9763	0.2	-	.	XP_007318566.1	46.31	501	251	9	6	496	3	495	5e-138	416	hypothetical protein SERLADRAFT_468033 [Serpula lacrymans var. lacrymans S7.9]
g69	12624	13919	0.09	+	.	XP_003032518.1	63.41	82	30	0	245	326	148	229	8e-25	106	hypothetical protein SCHCODRAFT_41614 [Schizophyllum commune H4-8]
g70	13925	15274	0.92	-	.	XP_018063489.1	41.8	445	235	7	1	436	160	589	1e-101	324	Isochorismatase hydrolase [Phialocephala scopiformis]
g71	15472	17468	0.36	-	.	XP_007399742.1	54.64	593	225	8	6	555	2	593	0	629	hypothetical protein PHACADRAFT_262375 [Phanerochaete carnosa HHB-10118-sp]
g72	19677	21171	0.69	+	.	XP_001881246.1	57.47	482	149	17	8	442	16	488	3e-157	464	predicted protein [Laccaria bicolor S238N-H82]
g73	21410	23097	0.24	-	.	XP_016764972.1	50.51	390	158	7	23	380	34	420	1e-116	355	glycoside hydrolase family 28 protein [Sphaerulina musiva SO2202]
g74	23819	28265	0.02	+	.	XP_007318566.1	44.04	495	262	7	528	1013	7	495	2e-123	394	hypothetical protein SERLADRAFT_468033 [Serpula lacrymans var. lacrymans S7.9]
g75	28688	31618	0.2	-	.	XP_007771956.1	35.51	780	402	18	16	728	2	747	4e-128	408	hypothetical protein CONPUDRAFT_84033 [Coniophora puteana RWD-64-598 SS2]
g76	1246	2274	0.54	-	.	XP_007314711.1	74.29	280	66	3	1	274	1	280	8e-148	424	Rieske iron-sulfur protein of the mitochondrial cytochrome bc1 complex, RIP1 [Serpula lacrymans var. lacrymans S7.9]
g77	3017	5133	0.08	+	.	XP_007397557.1	52.19	502	199	8	5	471	42	537	1e-162	479	hypothetical protein PHACADRAFT_96377 [Phanerochaete carnosa HHB-10118-sp]
g78	5287	8013	0.13	-	.	XP_001877712.1	62.38	614	187	5	77	655	2	606	0	734	glycerol-3-phosphate-acyltransferase [Laccaria bicolor S238N-H82]
g79	8858	9994	0.22	+	.	XP_001830158.2	38.52	122	57	3	222	326	270	390	5e-11	68.9	hypothetical protein CC1G_09318 [Coprinopsis cinerea okayama7#130]
g80	10819	13342	0.49	-	.	XP_009545749.1	51.81	496	222	7	43	530	160	646	4e-158	489	hypothetical protein HETIRDRAFT_439816 [Heterobasidion irregulare TC 32-1]
g82	1380	2236	0.18	-	.	XP_001878677.1	42.29	253	129	4	2	248	75	316	2e-55	191	predicted protein [Laccaria bicolor S238N-H82]
g83	3128	7908	0.01	-	.	XP_001889639.1	36.97	376	212	9	536	899	62	424	3e-62	227	predicted protein [Laccaria bicolor S238N-H82]
g84	8016	9043	0.07	-	.	XP_007387236.1	43.67	229	105	4	1	206	1	228	5e-53	177	hypothetical protein PUNSTDRAFT_54827 [Punctularia strigosozonata HHB-11173 SS5]
g85	9714	11406	0.13	+	.	XP_001880626.1	73.2	250	60	3	3	250	5	249	4e-130	382	predicted protein [Laccaria bicolor S238N-H82]
g86	11508	17120	0.02	-	.	XP_003035317.1	60.18	1459	515	15	1	1405	48	1494	0	1665	hypothetical protein SCHCODRAFT_256203 [Schizophyllum commune H4-8]
g87	17698	20370	0.39	+	.	XP_003036120.1	55.61	829	287	12	8	805	11	789	0	904	hypothetical protein SCHCODRAFT_256202 [Schizophyllum commune H4-8]
g88	20506	21111	0.76	-	.	XP_001874816.1	82.88	146	5	2	3	148	2	127	2e-75	229	predicted protein [Laccaria bicolor S238N-H82]
g89	21323	26435	0.07	-	.	XP_007317429.1	70.53	889	225	13	500	1359	63	943	0	1212	hypothetical protein SERLADRAFT_355634 [Serpula lacrymans var. lacrymans S7.9]
g90	149	1159	1	+	.	XP_007268451.1	40	155	82	4	147	301	108	251	3e-15	79.7	hypothetical protein FOMMEDRAFT_158307 [Fomitiporia mediterranea MF3/22]
g91	165	877	0.92	+	.	XP_007311900.1	29.29	140	90	4	86	217	163	301	1e-06	53.9	hypothetical protein STEHIDRAFT_164108 [Stereum hirsutum FP-91666 SS1]
g92	1932	3264	0.94	-	.	XP_006455599.1	24.21	190	119	9	97	279	44	215	4e-05	51.2	hypothetical protein AGABI2DRAFT_180570 [Agaricus bisporus var. bisporus H97]
g93	3446	4513	0.85	+	.	XP_003027489.1	25.71	175	120	5	16	186	21	189	2e-05	52	hypothetical protein SCHCODRAFT_237730 [Schizophyllum commune H4-8]
g95	167	3570	0.24	+	.	XP_007864644.1	35.37	311	189	5	93	400	223	524	3e-53	199	hypothetical protein GLOTRDRAFT_74473 [Gloeophyllum trabeum ATCC 11539]
g96	257	5514	0.06	-	.	XP_003034834.1	37.56	1089	595	23	387	1445	25	1058	0	636	hypothetical protein SCHCODRAFT_104994 [Schizophyllum commune H4-8]
g97	5722	9391	0.03	-	.	XP_003028090.1	32.62	141	88	3	261	396	47	185	4e-10	66.2	hypothetical protein SCHCODRAFT_112738 [Schizophyllum commune H4-8]
g98	9610	12194	0.68	+	.	XP_008040567.1	33.55	152	79	6	637	782	59	194	6e-12	72	hypothetical protein TRAVEDRAFT_81082, partial [Trametes versicolor FP-101664 SS1]
g99	76	1415	0.52	+	.	XP_007371775.1	38.12	425	246	6	12	425	336	754	9e-89	294	hypothetical protein DICSQDRAFT_25697, partial [Dichomitus squalens LYAD-421 SS1]
g100	71	1424	0.05	+	.	XP_001834730.2	48.84	43	21	1	309	351	1075	1116	4e-07	57.8	hypothetical protein CC1G_05867 [Coprinopsis cinerea okayama7#130]
g101	1277	3625	0.83	+	.	XP_001883074.1	36.67	120	59	4	55	166	719	829	1e-09	67.4	predicted protein [Laccaria bicolor S238N-H82]
g105	76	723	0.95	-	.	XP_012177577.1	45.53	123	62	2	1	118	1	123	5e-18	83.6	predicted protein [Fibroporia radiculosa]
g106	959	1825	0.6	+	.	XP_007379034.1	81.33	241	31	1	1	241	1	227	2e-138	397	ribulose-5-phosphate 3-epimerase [Punctularia strigosozonata HHB-11173 SS5]
g107	5362	6947	0.73	+	.	XP_001886181.1	22.12	452	303	15	33	460	34	460	2e-07	60.1	predicted protein [Laccaria bicolor S238N-H82]
g108	7294	8809	0.88	-	.	XP_012181671.1	22.22	315	216	7	91	398	4	296	7e-09	63.9	predicted protein [Fibroporia radiculosa]
g110	9930	11389	0.48	-	.	XP_007861011.1	82.41	324	53	1	1	320	553	876	0	571	N-terminal nucleophile aminohydrolases Ntn hydrolase [Gloeophyllum trabeum ATCC 11539]
g111	11526	16297	0.02	+	.	XP_007312846.1	56.7	926	379	5	1	904	1	926	0	1085	hypothetical protein SERLADRAFT_444539 [Serpula lacrymans var. lacrymans S7.9]
g112	16356	16972	0.73	-	.	XP_007360268.1	64.88	168	57	1	3	168	8	175	2e-73	226	molybdenum cofactor synthesis 2 [Dichomitus squalens LYAD-421 SS1]
g113	17019	19979	0.28	+	.	XP_007360269.1	53.77	770	317	14	20	760	25	784	0	790	indigoidine synthase A-like protein [Dichomitus squalens LYAD-421 SS1]
g114	20010	26743	0.02	-	.	XP_007298309.1	61.3	677	223	10	1006	1667	36	688	0	833	P-loop containing nucleoside triphosphate hydrolase protein [Stereum hirsutum FP-91666 SS1]
g115	26860	27725	0.5	+	.	XP_007298107.1	79.46	185	38	0	3	187	7	191	2e-107	315	nuclear movement protein nudC [Stereum hirsutum FP-91666 SS1]
g116	29697	31542	0.87	+	.	XP_001881086.1	70.53	526	151	2	11	532	14	539	0	766	cytochrome P450 monooxygenase [Laccaria bicolor S238N-H82]
g117	31978	32999	1	-	.	XP_007298307.1	76.9	290	66	1	1	290	1	289	2e-165	470	vesicular-fusion protein SEC17 [Stereum hirsutum FP-91666 SS1]
g118	33128	35030	0.49	+	.	XP_008032991.1	73.5	551	146	0	1	551	1	551	0	872	phosphoacetylglucosamine mutase [Trametes versicolor FP-101664 SS1]
g119	35177	36000	0.62	-	.	XP_007265077.1	36.31	168	94	5	12	177	9	165	6e-23	97.4	hypothetical protein FOMMEDRAFT_18889 [Fomitiporia mediterranea MF3/22]
g120	36647	38475	0.5	+	.	XP_007312847.1	88.05	435	48	2	1	433	1	433	0	805	hypothetical protein SERLADRAFT_376364 [Serpula lacrymans var. lacrymans S7.9]
g121	38631	40478	0.26	-	.	XP_003037202.1	71.62	303	85	1	7	308	5	307	1e-161	469	hypothetical protein SCHCODRAFT_255433 [Schizophyllum commune H4-8]
g122	40812	46676	0.22	+	.	XP_001873764.1	49.2	1376	513	48	285	1551	122	1420	0	961	MAP kinase kinase kinase [Laccaria bicolor S238N-H82]
g123	46954	49410	0.47	+	.	XP_009541298.1	48.59	426	198	8	25	440	16	430	5e-127	389	hypothetical protein HETIRDRAFT_306247 [Heterobasidion irregulare TC 32-1]
g124	49501	51556	0.15	-	.	XP_007313138.1	62.19	447	135	2	64	510	2	414	0	587	hypothetical protein SERLADRAFT_456141 [Serpula lacrymans var. lacrymans S7.9]
g125	51815	52324	0.64	+	.	XP_006460914.1	47.22	108	57	0	7	114	4	111	2e-32	117	hypothetical protein AGABI2DRAFT_135999 [Agaricus bisporus var. bisporus H97]
g126	52440	55475	0.76	-	.	XP_001873155.1	62.81	890	293	13	4	871	11	884	0	1075	hypothetical protein LACBIDRAFT_300575 [Laccaria bicolor S238N-H82]
g127	56620	57657	0.99	+	.	XP_003034037.1	55.34	206	89	2	95	298	4	208	5e-78	248	hypothetical protein SCHCODRAFT_75618 [Schizophyllum commune H4-8]
g128	57684	58438	0.48	-	.	XP_001873767.1	63.91	230	69	4	1	217	1	229	1e-86	264	predicted protein [Laccaria bicolor S238N-H82]
g129	58549	61299	0.44	+	.	XP_007298316.1	55.2	895	331	10	5	848	9	884	0	981	Cas1p-domain-containing protein [Stereum hirsutum FP-91666 SS1]
g130	62145	65552	0.1	+	.	XP_001873157.1	52.3	413	157	11	1	393	1	393	2e-112	361	predicted protein [Laccaria bicolor S238N-H82]
g131	67455	68450	0.41	+	.	XP_001873159.1	69.47	190	56	2	2	189	5	194	9e-93	277	predicted protein [Laccaria bicolor S238N-H82]
g132	69015	70637	0.19	-	.	XP_001873768.1	68.94	264	77	1	81	344	20	278	3e-128	378	predicted protein [Laccaria bicolor S238N-H82]
g133	70755	71808	0.29	+	.	XP_001873160.1	56.57	274	110	4	12	279	30	300	2e-109	327	predicted protein [Laccaria bicolor S238N-H82]
g134	72054	76995	0.35	-	.	XP_001873769.1	60.01	1368	466	11	1	1290	1	1365	0	1687	nucleoporin [Laccaria bicolor S238N-H82]
g135	77312	79369	0.48	+	.	XP_007297981.1	63.51	285	102	2	58	340	198	482	1e-126	390	kinase-like protein [Stereum hirsutum FP-91666 SS1]
g136	79746	81994	0.64	-	.	XP_007860374.1	82.06	524	87	2	110	626	39	562	0	931	hypothetical protein GLOTRDRAFT_52896 [Gloeophyllum trabeum ATCC 11539]
g137	82115	82935	0.67	-	.	XP_001873772.1	88.29	205	23	1	2	205	3	207	4e-128	368	spindle assembly checkpoint protein [Laccaria bicolor S238N-H82]
g138	83079	85828	0.32	+	.	XP_001828655.2	69.41	801	202	8	2	780	7	786	0	1129	TFIID and SAGA subunit [Coprinopsis cinerea okayama7#130]
g139	86175	89450	0.08	-	.	XP_001873288.1	31.03	319	199	8	533	844	484	788	2e-38	160	predicted protein [Laccaria bicolor S238N-H82]
g140	89669	90557	0.45	+	.	XP_001873162.1	56.4	211	80	5	1	207	1	203	1e-63	204	predicted protein [Laccaria bicolor S238N-H82]
g141	523	2554	0.16	+	.	XP_008039761.1	31.71	533	283	11	16	485	20	534	5e-67	235	hypothetical protein TRAVEDRAFT_125181 [Trametes versicolor FP-101664 SS1]
g142	3280	4032	0.61	-	.	XP_007271673.1	55.63	142	63	0	67	208	16	157	1e-50	169	histidine-phosphotransfer domain, HPT domain-containing protein [Fomitiporia mediterranea MF3/22]
g144	5878	7760	0.54	-	.	XP_001878911.1	57.95	302	100	7	1	275	1	302	6e-105	328	predicted protein [Laccaria bicolor S238N-H82]
g145	8659	12466	0.6	+	.	XP_007769901.1	94.34	477	27	0	571	1047	1	477	0	949	SecY protein [Coniophora puteana RWD-64-598 SS2]
g146	13081	15778	0.08	+	.	XP_007869879.1	49.77	663	245	15	20	651	22	627	0	605	subtilisin-like protein [Gloeophyllum trabeum ATCC 11539]
g147	24	3232	0.39	+	.	XP_008039154.1	70.48	420	110	5	446	854	1	417	0	619	alpha/beta-hydrolase [Trametes versicolor FP-101664 SS1]
g148	5491	7168	0.32	+	.	XP_009545565.1	40.74	108	56	2	427	526	590	697	4e-11	71.2	hypothetical protein HETIRDRAFT_433869 [Heterobasidion irregulare TC 32-1]
g149	7774	10574	0.33	-	.	XP_001880715.1	86.05	774	99	3	1	765	1	774	0	1396	alpha,alpha-trehalase-neutral trehalase [Laccaria bicolor S238N-H82]
g150	11349	12303	0.82	-	.	XP_007318449.1	96.33	245	9	0	1	245	1	245	7e-174	488	hypothetical protein SERLADRAFT_467713 [Serpula lacrymans var. lacrymans S7.9]
g151	12488	13952	0.43	+	.	XP_001880946.1	50.58	429	151	9	24	393	8	434	4e-136	405	predicted protein [Laccaria bicolor S238N-H82]
g152	157	1359	0.28	+	.	XP_001838573.2	40.68	322	176	3	2	313	544	860	1e-72	252	hypothetical protein CC1G_12466 [Coprinopsis cinerea okayama7#130]
g153	563	2183	0.04	+	.	XP_001873407.1	43.21	280	122	2	5	263	3	266	6e-68	223	predicted protein [Laccaria bicolor S238N-H82]
g155	667	3113	0.22	+	.	XP_006458930.1	54.63	335	127	5	181	496	10	338	3e-118	359	hypothetical protein AGABI2DRAFT_115896 [Agaricus bisporus var. bisporus H97]
g156	3220	5639	0.72	-	.	XP_007384192.1	36.31	683	320	16	99	686	109	771	8e-103	339	hypothetical protein PUNSTDRAFT_134631 [Punctularia strigosozonata HHB-11173 SS5]
g157	8210	9703	0.46	-	.	XP_007871135.1	44.23	104	46	4	4	97	13	114	2e-13	74.7	hypothetical protein GLOTRDRAFT_133975 [Gloeophyllum trabeum ATCC 11539]
g158	10753	13577	0.6	+	.	XP_008040864.1	88.89	162	18	0	582	743	1	162	1e-98	310	cyclophilin [Trametes versicolor FP-101664 SS1]
g159	14112	15628	0.69	+	.	XP_001882728.1	45.35	86	34	4	155	230	424	506	6e-07	58.2	predicted protein [Laccaria bicolor S238N-H82]
g161	57	610	0.94	-	.	XP_001828174.2	45.95	148	78	1	1	146	156	303	3e-38	145	hypothetical protein CC1G_02755 [Coprinopsis cinerea okayama7#130]
g163	1914	2800	0.2	+	.	XP_003034801.1	33.03	109	69	3	71	176	413	520	5e-06	52.8	hypothetical protein SCHCODRAFT_232083 [Schizophyllum commune H4-8]
g165	682	1347	0.4	+	.	XP_003028085.1	53.67	218	83	4	1	202	274	489	2e-63	221	histidine kinase [Schizophyllum commune H4-8]
g166	80	5495	0.09	-	.	XP_002911466.1	30.69	1085	551	27	698	1637	45	1073	6e-129	438	reverse transcriptase/ribonuclease H [Coprinopsis cinerea okayama7#130]
g172	2	4021	0.17	+	.	XP_003034234.1	60.71	1102	416	6	1	1085	337	1438	0	1425	hypothetical protein SCHCODRAFT_233178 [Schizophyllum commune H4-8]
g173	4365	7386	0.12	+	.	XP_007390496.1	43.53	742	354	20	1	701	1	718	3e-162	493	hypothetical protein PHACADRAFT_134200 [Phanerochaete carnosa HHB-10118-sp]
g174	7749	8649	0.9	+	.	XP_007319067.1	86.8	250	33	0	1	250	1	250	3e-164	464	hypothetical protein SERLADRAFT_469127 [Serpula lacrymans var. lacrymans S7.9]
g175	8984	10283	0.84	-	.	XP_001828663.1	53.38	399	139	14	26	395	5	385	2e-110	338	hypothetical protein CC1G_10535 [Coprinopsis cinerea okayama7#130]
g176	10391	12169	0.91	+	.	XP_007325454.1	59.85	528	190	7	6	515	9	532	0	666	hypothetical protein AGABI1DRAFT_110191 [Agaricus bisporus var. burnettii JB137-S8]
g177	12543	13323	0.32	-	.	XP_007763443.1	83.08	195	33	0	1	195	1	195	4e-117	340	ribosomal protein L13e [Coniophora puteana RWD-64-598 SS2]
g178	13892	15726	0.44	+	.	XP_001873775.1	64.21	394	136	2	7	395	6	399	0	553	predicted protein [Laccaria bicolor S238N-H82]
g179	16180	17824	0.77	+	.	XP_007860944.1	40.85	470	221	15	11	445	4	451	3e-91	294	hypothetical protein GLOTRDRAFT_113163 [Gloeophyllum trabeum ATCC 11539]
g182	1923	2421	0.93	-	.	XP_007305657.1	25	144	78	5	28	149	38	173	0.0006	43.9	hypothetical protein STEHIDRAFT_147987 [Stereum hirsutum FP-91666 SS1]
g184	121	1979	0.22	+	.	XP_003035355.1	50.97	412	143	12	65	427	5	406	6e-107	330	hypothetical protein SCHCODRAFT_232790 [Schizophyllum commune H4-8]
g185	2178	4934	0.09	-	.	XP_012181700.1	58.76	468	156	11	207	671	18	451	1e-153	461	predicted protein [Fibroporia radiculosa]
g186	5061	8610	0.01	+	.	XP_007361197.1	66.25	563	145	6	8	525	13	575	0	721	L-methionine transporter [Dichomitus squalens LYAD-421 SS1]
g187	9131	12269	0.46	+	.	XP_007385614.1	45.2	1053	439	26	9	993	22	1004	0	832	hypothetical protein PUNSTDRAFT_121472 [Punctularia strigosozonata HHB-11173 SS5]
g188	12531	16652	0.07	-	.	XP_001879682.1	58.2	988	335	17	1	930	1	968	0	1118	SNF2 family DNA-dependent ATPase [Laccaria bicolor S238N-H82]
g189	16794	18801	0.05	+	.	XP_009542665.1	61.97	539	150	8	5	504	9	531	0	665	hypothetical protein HETIRDRAFT_432447 [Heterobasidion irregulare TC 32-1]
g190	556	955	0.19	-	.	XP_003026071.1	45.61	57	27	1	8	64	5	57	9e-06	47.4	hypothetical protein SCHCODRAFT_238799 [Schizophyllum commune H4-8]
g191	1017	1608	0.68	-	.	XP_003026073.1	43.8	137	68	4	9	144	456	584	3e-24	104	hypothetical protein SCHCODRAFT_114815 [Schizophyllum commune H4-8]
g192	3	762	0.28	-	.	XP_001885458.1	60	115	46	0	26	140	286	400	2e-36	138	predicted protein [Laccaria bicolor S238N-H82]
g193	413	682	0.79	+	.	XP_006456998.1	50.82	61	30	0	29	89	178	238	4e-12	67.8	hypothetical protein AGABI2DRAFT_47183, partial [Agaricus bisporus var. bisporus H97]
g194	62	1627	0.65	+	.	XP_007869597.1	52.41	395	178	3	5	397	160	546	1e-133	403	alpha/beta-hydrolase [Gloeophyllum trabeum ATCC 11539]
g195	114	3982	0.38	-	.	XP_008038431.1	22.2	500	293	14	288	753	30	467	2e-16	90.9	hypothetical protein TRAVEDRAFT_48051 [Trametes versicolor FP-101664 SS1]
g196	4312	8092	0.1	+	.	XP_003034191.1	36.94	942	522	23	115	1017	341	1249	0	584	hypothetical protein SCHCODRAFT_233114 [Schizophyllum commune H4-8]
g197	1925	6823	0.19	+	.	XP_007771297.1	46.84	1439	655	24	1	1365	3	1405	0	1195	hypothetical protein CONPUDRAFT_138601 [Coniophora puteana RWD-64-598 SS2]
g198	7196	10419	0.14	-	.	XP_001890185.1	66.82	636	157	13	287	898	87	692	0	801	phosphatidylinositol phosphate kinase PIPK5 [Laccaria bicolor S238N-H82]
g200	14695	17758	0.17	+	.	XP_006461517.1	46.3	743	338	18	59	781	32	733	0	601	hypothetical protein AGABI2DRAFT_118399 [Agaricus bisporus var. bisporus H97]
g201	18029	19966	0.32	-	.	XP_001879581.1	66.08	401	131	1	52	452	15	410	0	573	delta 9-fatty acid desaturase protein [Laccaria bicolor S238N-H82]
g202	21085	22932	0.81	+	.	XP_007313930.1	50.67	600	223	16	2	547	3	583	2e-178	526	hypothetical protein SERLADRAFT_457769 [Serpula lacrymans var. lacrymans S7.9]
g203	23246	24718	0.47	+	.	XP_007865140.1	23.46	422	263	16	1	392	14	405	3e-05	52.8	hypothetical protein GLOTRDRAFT_128348 [Gloeophyllum trabeum ATCC 11539]
g204	298	2088	0.3	+	.	XP_009543693.1	85.9	376	38	3	1	363	1	374	0	632	hypothetical protein HETIRDRAFT_381253 [Heterobasidion irregulare TC 32-1]
g205	2481	7338	0.74	+	.	XP_001837215.1	73.21	1463	322	31	1	1432	1	1424	0	1939	SSD1 protein [Coprinopsis cinerea okayama7#130]
g206	7722	9019	0.74	+	.	XP_001877137.1	38.74	444	172	19	41	415	32	444	2e-56	199	predicted protein [Laccaria bicolor S238N-H82]
g207	9199	26562	0.03	-	.	XP_001875840.1	49.62	5008	2211	78	309	5239	4	4776	0	4489	midasin nuclear AAA ATPase [Laccaria bicolor S238N-H82]
g208	27209	30127	0.03	-	.	XP_007862335.1	68.31	467	114	4	1	436	1	464	0	668	peptidase M18, aminopeptidase I [Gloeophyllum trabeum ATCC 11539]
g209	30510	31701	0.1	-	.	XP_001876631.1	77.99	318	50	2	1	315	1	301	0	513	predicted protein [Laccaria bicolor S238N-H82]
g210	31775	35137	0.21	+	.	XP_012184097.1	70.13	971	253	8	1	936	1	969	0	1399	predicted protein [Fibroporia radiculosa]
g211	35246	37383	0.01	-	.	XP_006460000.1	66.36	541	148	6	7	513	21	561	0	705	hypothetical protein AGABI2DRAFT_202561 [Agaricus bisporus var. bisporus H97]
g212	37492	37850	0.52	+	.	XP_001877076.1	60	90	33	1	2	88	3	92	3e-31	112	predicted protein [Laccaria bicolor S238N-H82]
g213	38020	39255	0.31	-	.	XP_001876623.1	41.18	136	50	9	160	283	373	490	4e-07	57.8	predicted protein [Laccaria bicolor S238N-H82]
g214	40134	42612	0.15	+	.	XP_001835546.2	59.34	305	104	4	29	322	54	349	2e-116	363	Sir2 family histone deacetylase Hst2 [Coprinopsis cinerea okayama7#130]
g215	42850	44478	0.15	-	.	XP_007861770.1	50.2	247	81	3	8	250	5	213	6e-76	243	hypothetical protein GLOTRDRAFT_34542 [Gloeophyllum trabeum ATCC 11539]
g216	44677	52087	0.01	+	.	XP_003038055.1	57.48	896	311	18	1	855	1	867	0	983	hypothetical protein SCHCODRAFT_63410 [Schizophyllum commune H4-8]
g217	52258	53727	0.14	-	.	XP_008035308.1	51.97	381	137	8	1	335	1	381	1e-119	359	hypothetical protein TRAVEDRAFT_142873 [Trametes versicolor FP-101664 SS1]
g218	53805	55009	0.95	+	.	XP_001837085.1	60.34	295	100	2	21	315	12	289	2e-123	364	hypothetical protein CC1G_00221 [Coprinopsis cinerea okayama7#130]
g219	55085	56354	0.89	-	.	XP_003036686.1	66.95	354	104	5	39	385	37	384	2e-150	439	hypothetical protein SCHCODRAFT_12801 [Schizophyllum commune H4-8]
g220	56916	58442	0.48	+	.	XP_001880722.1	38.08	323	107	9	230	481	221	521	2e-56	206	predicted protein [Laccaria bicolor S238N-H82]
g221	58632	60453	0.06	+	.	XP_007309876.1	58.64	428	151	9	23	433	28	446	5e-168	488	alpha-ketoacid dehydrogenase kinase N-terminal domain-containing protein [Stereum hirsutum FP-91666 SS1]
g222	60722	61980	0.51	+	.	XP_003037815.1	32.99	391	189	13	7	344	8	378	3e-24	107	hypothetical protein SCHCODRAFT_102409 [Schizophyllum commune H4-8]
g223	116	1201	0.44	+	.	XP_003036848.1	38.85	314	174	7	16	320	18	322	4e-69	227	hypothetical protein SCHCODRAFT_47926 [Schizophyllum commune H4-8]
g224	1316	3080	0.1	-	.	XP_006456825.1	45.27	497	154	16	40	450	1	465	8e-109	338	hypothetical protein AGABI2DRAFT_195815 [Agaricus bisporus var. bisporus H97]
g225	3171	5973	0.06	-	.	XP_008035557.1	60.65	432	140	12	335	742	1	426	2e-165	493	ArfGap-domain-containing protein [Trametes versicolor FP-101664 SS1]
g226	6057	10850	0.18	+	.	XP_007365080.1	67.91	1019	256	16	1	982	1	985	0	1323	ARM repeat-containing protein [Dichomitus squalens LYAD-421 SS1]
g227	11258	18025	0.01	-	.	XP_007767379.1	86.53	505	68	0	17	521	11	515	0	925	carboxyl transferase [Coniophora puteana RWD-64-598 SS2]
g228	18608	20258	0.46	+	.	XP_007861288.1	46.61	487	235	10	1	466	1	483	4e-140	420	Las1-domain-containing protein [Gloeophyllum trabeum ATCC 11539]
g229	20444	22159	0.43	+	.	XP_001887558.1	67.41	451	131	4	13	463	43	477	0	618	MFS superfamily [Laccaria bicolor S238N-H82]
g230	22631	23816	0.37	+	.	XP_012184527.1	40.23	256	135	8	12	262	39	281	9e-44	157	predicted protein [Fibroporia radiculosa]
g232	25096	29097	0.47	-	.	XP_001837053.1	68.52	664	160	13	380	1024	43	676	0	853	vacuolar protein sorting-associated protein vps17 [Coprinopsis cinerea okayama7#130]
g233	29459	30880	1	-	.	XP_009543276.1	64.56	491	141	14	1	466	1	483	0	582	hypothetical protein HETIRDRAFT_62852 [Heterobasidion irregulare TC 32-1]
g234	31166	31634	0.51	+	.	XP_007268275.1	36.67	90	52	2	33	118	141	229	3e-09	58.5	hypothetical protein FOMMEDRAFT_169204 [Fomitiporia mediterranea MF3/22]
g235	32202	34071	0.13	+	.	XP_007862194.1	27.49	171	105	4	28	198	27	178	6e-07	58.2	hypothetical protein GLOTRDRAFT_136083 [Gloeophyllum trabeum ATCC 11539]
g236	249	6634	0.01	-	.	XP_001880382.1	72.37	409	105	2	1173	1580	4	405	0	613	predicted protein [Laccaria bicolor S238N-H82]
g237	6941	10159	0.06	+	.	XP_007401253.1	25.48	471	251	17	496	887	55	504	1e-30	133	hypothetical protein PHACADRAFT_264561 [Phanerochaete carnosa HHB-10118-sp]
g238	10312	10844	0.46	-	.	XP_008041495.1	56.12	139	39	4	24	140	91	229	7e-39	138	hypothetical protein TRAVEDRAFT_60041 [Trametes versicolor FP-101664 SS1]
g240	68	863	0.49	+	.	XP_007309223.1	58.76	97	35	2	20	111	365	461	1e-25	106	general substrate transporter [Stereum hirsutum FP-91666 SS1]
g241	1221	2616	0.2	-	.	XP_003025980.1	44.65	327	178	2	42	367	43	367	2e-94	297	hypothetical protein SCHCODRAFT_114797 [Schizophyllum commune H4-8]
g244	1219	2317	0.3	+	.	XP_001831705.2	55.76	321	113	5	4	320	23	318	4e-104	317	hypothetical protein CC1G_12225 [Coprinopsis cinerea okayama7#130]
g245	2995	3913	0.87	+	.	XP_012184051.1	33	200	120	6	38	228	106	300	2e-24	105	predicted protein [Fibroporia radiculosa]
g246	98	2179	0.5	-	.	XP_001831952.2	30.82	490	321	7	2	480	193	675	3e-64	230	hypothetical protein CC1G_07003 [Coprinopsis cinerea okayama7#130]
g247	484	4218	0.21	+	.	XP_003034191.1	35.55	948	503	22	95	966	335	1250	8e-168	538	hypothetical protein SCHCODRAFT_233114 [Schizophyllum commune H4-8]
g248	5294	6812	0.34	+	.	XP_007768922.1	28.8	184	127	2	35	218	215	394	2e-09	66.2	hypothetical protein CONPUDRAFT_154151 [Coniophora puteana RWD-64-598 SS2]
g249	1351	3164	0.53	-	.	XP_001882114.1	36.99	438	232	11	39	461	163	571	9e-69	238	predicted protein [Laccaria bicolor S238N-H82]
g250	267	2895	0.61	+	.	XP_003026669.1	66.95	817	206	13	1	779	108	898	0	1048	hypothetical protein SCHCODRAFT_79622 [Schizophyllum commune H4-8]
g252	2335	8000	0.06	+	.	XP_012180221.1	32.48	1176	631	39	107	1170	38	1162	2e-130	444	predicted protein [Fibroporia radiculosa]
g253	8157	11000	0.08	-	.	XP_009552201.1	47.57	452	159	14	330	720	7	441	2e-119	374	hypothetical protein HETIRDRAFT_330264 [Heterobasidion irregulare TC 32-1]
g254	11961	13489	0.25	+	.	XP_007311340.1	36.91	317	170	12	140	430	48	360	1e-47	179	hypothetical protein STEHIDRAFT_163582 [Stereum hirsutum FP-91666 SS1]
g257	390	4998	0.29	+	.	XP_001836818.2	33.16	1327	797	29	12	1277	4	1301	0	681	hypothetical protein CC1G_04131 [Coprinopsis cinerea okayama7#130]
g258	742	3256	0.16	-	.	XP_007308765.1	49.11	224	112	2	366	589	121	342	2e-70	241	A/B/D/E cyclin, partial [Stereum hirsutum FP-91666 SS1]
g259	249	3316	0.13	+	.	XP_008038661.1	31.83	399	193	11	543	889	1	372	4e-43	173	hypothetical protein TRAVEDRAFT_148483 [Trametes versicolor FP-101664 SS1]
g261	74	584	0.78	-	.	XP_001881771.1	29.79	94	63	1	9	102	1005	1095	2e-07	55.1	predicted protein [Laccaria bicolor S238N-H82]
g263	226	528	0.98	-	.	XP_007311037.1	43.64	55	31	0	1	55	874	928	2e-05	47.8	hypothetical protein STEHIDRAFT_43055, partial [Stereum hirsutum FP-91666 SS1]
g264	553	2298	0.4	+	.	XP_001832609.1	26.27	217	122	9	110	296	39	247	1e-07	60.5	hypothetical protein CC1G_08559 [Coprinopsis cinerea okayama7#130]
g266	3327	3963	0.91	-	.	XP_001838438.2	25.32	158	101	4	42	182	54	211	4e-07	53.9	hypothetical protein CC1G_09066 [Coprinopsis cinerea okayama7#130]
g269	10114	11670	1	-	.	XP_001878428.1	28.47	404	187	23	67	412	174	533	2e-11	72.4	predicted protein [Laccaria bicolor S238N-H82]
g272	16622	19995	0.08	+	.	XP_003027561.1	34.65	127	71	3	515	641	13	127	2e-08	63.5	hypothetical protein SCHCODRAFT_113294 [Schizophyllum commune H4-8]
g273	20013	21832	0.16	-	.	XP_007301869.1	45.3	117	58	4	9	121	27	141	4e-15	84	hypothetical protein STEHIDRAFT_109245 [Stereum hirsutum FP-91666 SS1]
g277	26652	27632	0.38	-	.	XP_003032864.1	27.92	265	154	10	58	303	49	295	9e-09	62.4	hypothetical protein SCHCODRAFT_108294 [Schizophyllum commune H4-8]
g278	27692	29604	0.15	-	.	XP_003030437.1	27.01	411	238	17	105	480	34	417	1e-11	73.6	hypothetical protein SCHCODRAFT_235838 [Schizophyllum commune H4-8]
g279	29964	32901	0.05	+	.	XP_007401768.1	35.17	344	168	4	257	546	4	346	4e-61	213	hypothetical protein PHACADRAFT_188757 [Phanerochaete carnosa HHB-10118-sp]
g281	36997	38482	0.62	+	.	XP_003030437.1	23.81	441	257	17	26	429	41	439	9e-06	53.9	hypothetical protein SCHCODRAFT_235838 [Schizophyllum commune H4-8]
g284	43796	45545	0.26	+	.	XP_003036058.1	26.2	374	209	15	24	375	17	345	2e-08	62.8	hypothetical protein SCHCODRAFT_105782 [Schizophyllum commune H4-8]
g285	45721	47172	0.57	-	.	XP_001887670.1	25.78	287	176	9	53	326	174	436	2e-08	62.8	predicted protein [Laccaria bicolor S238N-H82]
g287	293	13548	0.02	-	.	XP_009550424.1	35.53	1095	602	24	3011	4074	1061	2082	2e-175	608	hypothetical protein HETIRDRAFT_411418, partial [Heterobasidion irregulare TC 32-1]
g288	14	1046	0.32	-	.	XP_008043282.1	35.15	202	119	6	66	263	5	198	2e-32	125	hypothetical protein TRAVEDRAFT_76646, partial [Trametes versicolor FP-101664 SS1]
g289	25	2630	0.4	-	.	XP_001887675.1	29.29	198	119	4	94	285	174	356	2e-10	70.5	predicted protein [Laccaria bicolor S238N-H82]
g292	5867	6589	0.37	+	.	XP_007268996.1	34.18	196	114	5	1	188	1	189	2e-14	73.9	hypothetical protein FOMMEDRAFT_158873 [Fomitiporia mediterranea MF3/22]
g293	7942	8986	0.46	+	.	XP_007764355.1	72.29	231	46	1	11	241	20	232	2e-115	338	glycoside hydrolase family 25 protein [Coniophora puteana RWD-64-598 SS2]
g294	9229	10803	0.46	-	.	XP_001881922.1	50.82	366	128	7	1	342	1	338	6e-115	346	predicted protein [Laccaria bicolor S238N-H82]
g295	11473	14363	0.21	-	.	XP_007320259.1	65.67	335	104	4	1	325	1	334	4e-160	474	hypothetical protein SERLADRAFT_450707 [Serpula lacrymans var. lacrymans S7.9]
g296	1110	2127	0.04	-	.	XP_001886599.1	63.89	36	10	1	159	194	390	422	0.0005	47	predicted protein [Laccaria bicolor S238N-H82]
g297	3519	4181	0.17	+	.	XP_007804612.1	32.45	188	109	6	1	175	739	921	7e-18	87.8	hypothetical protein EPUS_07585 [Endocarpon pusillum Z07020]
g298	4661	12659	0.01	+	.	XP_001890678.1	42.75	262	123	5	1337	1579	1	254	1e-52	206	predicted protein [Laccaria bicolor S238N-H82]
g299	627	1709	0.25	-	.	XP_001881165.1	34.35	294	136	9	1	283	1	248	9e-39	145	predicted protein [Laccaria bicolor S238N-H82]
g300	3362	10524	0.01	-	.	XP_001881344.1	52.42	744	265	15	427	1127	4	701	0	668	kinesin-like protein [Laccaria bicolor S238N-H82]
g301	11007	12063	0.27	+	.	XP_006463201.1	67.47	289	89	1	1	284	1	289	2e-141	409	hypothetical protein AGABI2DRAFT_194099 [Agaricus bisporus var. bisporus H97]
g302	12892	14612	0.11	+	.	XP_003032111.1	31.38	325	181	9	7	294	2	321	3e-31	133	hypothetical protein SCHCODRAFT_108843 [Schizophyllum commune H4-8]
g303	283	870	0.28	-	.	XP_001839241.1	46.15	65	32	2	4	67	9	71	5e-09	58.5	hypothetical protein CC1G_12999 [Coprinopsis cinerea okayama7#130]
g304	1004	3164	0.42	+	.	XP_009542521.1	31.93	332	205	10	355	670	1	327	8e-46	172	hypothetical protein HETIRDRAFT_379757, partial [Heterobasidion irregulare TC 32-1]
g305	4233	7079	0.38	+	.	XP_008044125.1	52.84	844	319	18	121	912	113	929	0	786	DUF1212-domain-containing protein [Trametes versicolor FP-101664 SS1]
g306	7404	9730	0.74	-	.	XP_009549245.1	41.83	796	366	15	15	737	7	778	0	575	hypothetical protein HETIRDRAFT_324819 [Heterobasidion irregulare TC 32-1]
g307	9931	17225	0.03	+	.	XP_007327284.1	50.7	2012	743	48	1	1857	1	1918	0	1748	hypothetical protein AGABI1DRAFT_70360 [Agaricus bisporus var. burnettii JB137-S8]
g309	20408	24266	0.73	-	.	XP_007869216.1	64.14	1054	353	6	1	1033	1	1050	0	1377	L-aminoadipate-semialdehyde dehydrogenase [Gloeophyllum trabeum ATCC 11539]
g311	26087	28918	0.37	-	.	XP_008043180.1	62.85	603	213	5	51	644	21	621	0	793	hypothetical protein TRAVEDRAFT_173577 [Trametes versicolor FP-101664 SS1]
g312	30026	31600	0.08	+	.	XP_007865210.1	52.5	40	19	0	214	253	51	90	3e-05	50.8	hypothetical protein GLOTRDRAFT_120953 [Gloeophyllum trabeum ATCC 11539]
g313	1168	5877	0.18	-	.	XP_001877162.1	44.09	930	472	13	356	1252	225	1139	0	743	predicted protein [Laccaria bicolor S238N-H82]
g317	696	2700	0.16	+	.	XP_001833610.2	60.14	296	76	10	3	266	5	290	4e-103	315	non-canonical ubiquitin conjugating enzyme 1 [Coprinopsis cinerea okayama7#130]
g318	2982	5177	0.66	-	.	XP_009549515.1	45.24	787	316	25	1	679	1	780	0	576	hypothetical protein HETIRDRAFT_172844 [Heterobasidion irregulare TC 32-1]
g319	5344	6233	0.41	+	.	XP_007860241.1	90	210	19	1	1	208	1	210	2e-138	394	rab-type small GTP-binding protein [Gloeophyllum trabeum ATCC 11539]
g320	6396	9144	0.67	-	.	XP_001828530.1	66.31	748	218	5	10	744	3	729	0	973	chromatin remodeling complex subunit [Coprinopsis cinerea okayama7#130]
g321	9245	15909	0.04	+	.	XP_001833563.2	80.78	1623	289	10	1	1606	1	1617	0	2687	myosin 5 [Coprinopsis cinerea okayama7#130]
g322	61	1415	0.55	-	.	XP_007300807.1	28.12	384	231	10	1	348	1	375	2e-33	139	hypothetical protein STEHIDRAFT_153497 [Stereum hirsutum FP-91666 SS1]
g323	102	625	0.66	-	.	XP_001834148.2	78.7	108	21	2	19	125	1	107	2e-49	161	hypothetical protein CC1G_09105 [Coprinopsis cinerea okayama7#130]
g324	1087	4190	0.38	+	.	XP_001879988.1	78.92	830	172	3	1	828	37	865	0	1351	predicted protein [Laccaria bicolor S238N-H82]
g325	4595	6083	0.13	-	.	XP_007314755.1	53.4	412	173	9	5	399	2	411	3e-143	423	hypothetical protein SERLADRAFT_413409 [Serpula lacrymans var. lacrymans S7.9]
g326	6276	7512	0.27	-	.	XP_007380239.1	61.38	290	95	5	9	282	9	297	1e-110	332	hypothetical protein PUNSTDRAFT_97478 [Punctularia strigosozonata HHB-11173 SS5]
g328	9884	12617	0.41	+	.	XP_001879989.1	62.58	807	224	18	1	744	1	792	0	873	predicted protein [Laccaria bicolor S238N-H82]
g330	1201	2795	0.4	-	.	XP_001886181.1	22.73	352	199	13	50	395	89	373	6e-08	61.2	predicted protein [Laccaria bicolor S238N-H82]
g331	463	1474	0.75	+	.	XP_007325502.1	55.69	246	93	6	74	313	189	424	3e-89	281	hypothetical protein AGABI1DRAFT_88560 [Agaricus bisporus var. burnettii JB137-S8]
g332	1511	4102	0.59	-	.	XP_001873613.1	53.46	664	248	14	85	726	15	639	0	667	kinesin-like protein [Laccaria bicolor S238N-H82]
g333	4312	8193	0.63	+	.	XP_001874247.1	42.21	1303	559	42	1	1174	1	1238	0	819	predicted protein [Laccaria bicolor S238N-H82]
g335	9559	10030	0.64	-	.	XP_003037617.1	60.75	107	40	1	1	105	1	107	2e-34	122	hypothetical protein SCHCODRAFT_104588 [Schizophyllum commune H4-8]
g336	10884	12671	0.63	+	.	XP_001873320.1	70.75	506	145	2	6	509	6	510	0	765	cytochrome P450 sterol C22-desaturase [Laccaria bicolor S238N-H82]
g337	127	1731	0.53	-	.	XP_007319842.1	33.48	451	275	11	7	451	9	440	5e-57	202	hypothetical protein SERLADRAFT_416292 [Serpula lacrymans var. lacrymans S7.9]
g338	1968	3540	0.66	-	.	XP_001876266.1	51.07	419	195	5	1	412	1	416	5e-137	409	predicted protein [Laccaria bicolor S238N-H82]
g339	4379	5176	0.85	+	.	XP_007870614.1	34.19	117	45	4	168	252	12	128	4e-08	56.2	hypothetical protein GLOTRDRAFT_49760 [Gloeophyllum trabeum ATCC 11539]
g340	5295	6304	0.89	-	.	XP_008033974.1	57.91	335	114	6	5	319	2	329	4e-129	380	hypothetical protein TRAVEDRAFT_56137 [Trametes versicolor FP-101664 SS1]
g342	8265	9696	0.18	-	.	XP_001876255.1	37.5	416	215	8	30	419	70	466	1e-91	293	predicted protein [Laccaria bicolor S238N-H82]
g343	10209	11996	0.16	-	.	XP_009546449.1	51.16	346	138	9	129	447	1	342	2e-80	261	hypothetical protein HETIRDRAFT_440109 [Heterobasidion irregulare TC 32-1]
g345	1394	2002	0.83	+	.	XP_003028380.1	31.84	179	107	5	17	188	1	171	1e-19	89	hypothetical protein SCHCODRAFT_60163 [Schizophyllum commune H4-8]
g346	1169	2710	0.63	-	.	XP_007380443.1	34.65	531	270	15	8	513	34	512	2e-72	246	hypothetical protein PUNSTDRAFT_59999 [Punctularia strigosozonata HHB-11173 SS5]
g347	3141	6449	0.19	+	.	XP_001876207.1	62.85	463	160	5	1	458	1	456	0	550	predicted protein [Laccaria bicolor S238N-H82]
g349	7763	11625	0.08	+	.	XP_001835655.2	45.06	415	167	10	93	501	304	663	2e-90	324	hypothetical protein CC1G_03437 [Coprinopsis cinerea okayama7#130]
g350	12480	14332	0.45	+	.	XP_003034935.1	61.68	274	103	1	109	382	159	430	4e-116	353	hypothetical protein SCHCODRAFT_74136 [Schizophyllum commune H4-8]
g351	14470	16708	0.61	-	.	XP_001875790.1	48.44	737	331	16	6	710	4	723	0	644	predicted protein [Laccaria bicolor S238N-H82]
g352	17324	18464	0.16	-	.	XP_006462564.1	64.24	302	70	12	4	280	14	302	2e-95	296	hypothetical protein AGABI2DRAFT_193683 [Agaricus bisporus var. bisporus H97]
g353	19358	22376	0.03	-	.	XP_012185222.1	31.9	1003	431	40	24	817	20	979	1e-82	292	predicted protein [Fibroporia radiculosa]
g354	22686	25884	0.01	-	.	XP_001881567.1	56.65	376	105	8	335	656	27	398	2e-122	379	predicted protein [Laccaria bicolor S238N-H82]
g355	26402	26765	0.4	+	.	XP_007271884.1	43.12	109	49	4	2	101	4	108	3e-14	69.7	hypothetical protein FOMMEDRAFT_137409 [Fomitiporia mediterranea MF3/22]
g357	28976	29886	0.4	-	.	XP_001875773.1	64.56	237	83	1	21	256	4	240	2e-109	324	predicted protein [Laccaria bicolor S238N-H82]
g358	30785	31388	0.43	+	.	XP_008041554.1	64.81	108	38	0	1	108	1	108	8e-44	146	peptidyl-prolyl cis-trans isomerase [Trametes versicolor FP-101664 SS1]
g359	31884	33607	0.63	-	.	XP_007866868.1	32.11	489	229	15	17	437	36	489	4e-39	156	hypothetical protein GLOTRDRAFT_139136 [Gloeophyllum trabeum ATCC 11539]
g361	1565	5511	0.16	+	.	XP_001890678.1	40.27	293	138	10	299	590	1	257	3e-55	212	predicted protein [Laccaria bicolor S238N-H82]
g362	129	1897	0.11	+	.	XP_008038662.1	41.89	74	40	1	14	87	283	353	5e-08	60.1	WD40 repeat-like protein [Trametes versicolor FP-101664 SS1]
g363	2268	4950	0.37	+	.	XP_006455413.1	22.93	314	227	7	421	725	632	939	1e-12	77.8	hypothetical protein AGABI2DRAFT_121344 [Agaricus bisporus var. bisporus H97]
g364	5900	7101	0.77	+	.	XP_007269835.1	26.16	344	216	12	66	383	86	417	1e-14	81.6	hypothetical protein FOMMEDRAFT_22875 [Fomitiporia mediterranea MF3/22]
g365	7132	8484	0.68	+	.	XP_001890528.1	27.78	414	237	20	12	384	361	753	3e-18	93.6	predicted protein [Laccaria bicolor S238N-H82]
g366	419	1009	0.21	+	.	XP_001835162.2	50.62	162	72	4	14	170	66	224	6e-45	157	hypothetical protein CC1G_07304 [Coprinopsis cinerea okayama7#130]
g367	2052	2917	0.26	-	.	XP_001835197.1	31.34	284	129	11	14	270	34	278	3e-30	121	hypothetical protein CC1G_07339 [Coprinopsis cinerea okayama7#130]
g368	3331	6704	0.4	+	.	XP_001888903.1	38.52	135	73	3	840	964	1092	1226	1e-15	88.2	predicted protein [Laccaria bicolor S238N-H82]
g369	7429	8822	0.45	+	.	XP_014075223.1	41.81	287	148	8	34	309	67	345	6e-65	217	hypothetical protein COCC4DRAFT_177001 [Bipolaris maydis ATCC 48331]
g372	1049	5871	0.04	+	.	XP_003031124.1	75.14	543	128	3	364	905	9	545	0	847	hypothetical protein SCHCODRAFT_77352 [Schizophyllum commune H4-8]
g375	130	642	0.24	+	.	XP_007383379.1	35.37	164	99	2	9	170	1	159	3e-25	103	hypothetical protein PUNSTDRAFT_66908, partial [Punctularia strigosozonata HHB-11173 SS5]
g376	305	3444	0.59	-	.	XP_001836075.2	46.38	1065	423	35	7	960	2	1029	0	689	hypothetical protein CC1G_05068 [Coprinopsis cinerea okayama7#130]
g377	3659	7232	0.79	+	.	XP_002910724.1	72.45	1165	279	9	1	1125	1	1163	0	1562	GTP binding protein [Coprinopsis cinerea okayama7#130]
g378	42	1745	0.16	-	.	XP_003037705.1	26.63	353	234	11	57	402	151	485	3e-15	84.3	hypothetical protein SCHCODRAFT_104754 [Schizophyllum commune H4-8]
g380	74	1150	1	-	.	XP_001887455.1	30.83	240	121	9	113	330	78	294	1e-13	77.8	predicted protein [Laccaria bicolor S238N-H82]
g385	177	1226	0.24	+	.	XP_018281027.1	42.54	228	113	5	48	262	109	331	2e-41	155	beta-lactamase/transpeptidase-like protein, partial [Cutaneotrichosporon oleaginosus]
g386	1611	4491	0.32	-	.	XP_001889707.1	55.64	780	305	6	6	758	29	794	0	846	predicted protein [Laccaria bicolor S238N-H82]
g387	4647	7215	0.02	+	.	XP_001877732.1	54.96	564	160	16	18	495	12	567	0	531	predicted protein [Laccaria bicolor S238N-H82]
g391	107	1984	0.26	+	.	XP_007322987.1	34.02	194	125	2	380	572	381	572	4e-30	131	hypothetical protein SERLADRAFT_442377 [Serpula lacrymans var. lacrymans S7.9]
g392	627	1856	0.64	+	.	XP_001832295.1	56.96	316	94	6	27	336	40	319	7e-108	327	carbonic anhydrase [Coprinopsis cinerea okayama7#130]
g393	2049	4870	0.3	-	.	XP_007395056.1	39.65	923	462	22	1	884	1	867	0	563	hypothetical protein PHACADRAFT_194803 [Phanerochaete carnosa HHB-10118-sp]
g394	5124	7181	0.54	+	.	XP_009541560.1	66.73	565	146	6	1	523	1	565	0	771	hypothetical protein HETIRDRAFT_306455 [Heterobasidion irregulare TC 32-1]
g395	7703	8913	0.4	+	.	XP_007298891.1	44.44	117	64	1	40	155	91	207	1e-27	118	hypothetical protein STEHIDRAFT_136350 [Stereum hirsutum FP-91666 SS1]
g396	9011	11074	0.2	-	.	XP_007390161.1	41.26	538	205	11	9	443	1	530	2e-119	369	hypothetical protein PHACADRAFT_110357 [Phanerochaete carnosa HHB-10118-sp]
g397	11342	13640	0.5	+	.	XP_007314676.1	87.74	620	70	4	1	614	1	620	0	1083	hypothetical protein SERLADRAFT_445927 [Serpula lacrymans var. lacrymans S7.9]
g398	14200	15673	0.18	+	.	XP_006454577.1	51.35	446	179	7	6	439	7	426	8e-152	446	hypothetical protein AGABI2DRAFT_189830 [Agaricus bisporus var. bisporus H97]
g399	15894	17407	0.44	-	.	XP_009542926.1	31.62	272	159	10	20	268	26	293	8e-21	100	hypothetical protein HETIRDRAFT_457652 [Heterobasidion irregulare TC 32-1]
g400	17697	23744	0.05	-	.	XP_006454580.1	60.49	577	153	9	1	517	1	562	0	691	hypothetical protein AGABI2DRAFT_189835 [Agaricus bisporus var. bisporus H97]
g401	24635	26107	0.18	+	.	XP_001873923.1	59.67	367	140	3	17	377	17	381	1e-158	465	predicted protein [Laccaria bicolor S238N-H82]
g402	26139	26640	0.24	+	.	XP_007325503.1	68.22	129	41	0	3	131	388	516	3e-61	203	hypothetical protein AGABI1DRAFT_123956 [Agaricus bisporus var. burnettii JB137-S8]
g403	285	1847	0.97	+	.	XP_007298076.1	50.24	412	201	3	5	414	3	412	9e-150	440	hypothetical protein STEHIDRAFT_47864 [Stereum hirsutum FP-91666 SS1]
g404	69	1855	0.01	+	.	XP_001880757.1	50	188	71	4	16	181	46	232	8e-45	166	predicted protein [Laccaria bicolor S238N-H82]
g405	351	1747	0.87	-	.	XP_006670962.1	49.25	398	193	5	9	404	1	391	1e-134	400	CDK4/6, putative [Cordyceps militaris CM01]
g410	4005	5483	0.4	-	.	XP_001834415.2	42.36	399	204	7	5	383	9	401	4e-96	302	pheromone B alpha 1 receptor [Coprinopsis cinerea okayama7#130]
g411	6842	7724	0.14	-	.	XP_001888301.1	59.48	269	69	6	2	263	3	238	9e-104	310	predicted protein [Laccaria bicolor S238N-H82]
g412	7853	10745	0.28	+	.	XP_007330149.1	64.21	746	195	13	17	699	16	752	0	902	hypothetical protein AGABI1DRAFT_120897 [Agaricus bisporus var. burnettii JB137-S8]
g413	11032	12378	0.5	+	.	XP_009540451.1	54.05	309	127	4	1	308	1	295	2e-108	326	hypothetical protein HETIRDRAFT_468090 [Heterobasidion irregulare TC 32-1]
g414	13832	15595	0.7	+	.	XP_007866714.1	55.87	426	168	4	3	410	2	425	1e-156	457	acid protease [Gloeophyllum trabeum ATCC 11539]
g416	16536	17734	0.35	-	.	XP_001835598.2	68.49	384	97	4	3	362	4	387	0	533	hypothetical protein CC1G_03380 [Coprinopsis cinerea okayama7#130]
g417	17861	19520	0.41	-	.	XP_007868060.1	30.48	374	213	10	3	347	15	370	2e-40	155	hypothetical protein GLOTRDRAFT_139888 [Gloeophyllum trabeum ATCC 11539]
g418	20011	20919	0.15	+	.	XP_007319891.1	80.57	211	41	0	1	211	31	241	2e-122	355	hypothetical protein SERLADRAFT_470916 [Serpula lacrymans var. lacrymans S7.9]
g420	985	2996	0.17	+	.	XP_001877887.1	27.04	318	210	9	163	470	23	328	2e-24	112	predicted protein [Laccaria bicolor S238N-H82]
g421	154	1016	0.94	-	.	XP_001888138.1	32.81	192	126	2	81	272	497	685	2e-18	91.3	predicted protein [Laccaria bicolor S238N-H82]
g424	176	3870	0.18	-	.	XP_001884744.1	25.25	689	449	22	345	991	28	692	9e-36	151	predicted protein [Laccaria bicolor S238N-H82]
g426	477	1025	0.14	-	.	XP_007768854.1	78.74	127	27	0	1	127	1	127	1e-63	215	hypothetical protein CONPUDRAFT_104954 [Coniophora puteana RWD-64-598 SS2]
g427	883	2141	0.22	+	.	XP_007269472.1	77.21	294	60	1	8	301	16	302	1e-172	489	DUF706-domain-containing protein [Fomitiporia mediterranea MF3/22]
g428	2320	3966	0.85	-	.	XP_001886783.1	27.08	384	191	18	90	426	2	343	4e-12	74.3	predicted protein [Laccaria bicolor S238N-H82]
g429	4551	5464	0.33	+	.	XP_003031279.1	76.58	222	52	0	16	237	3	224	2e-130	376	hypothetical protein SCHCODRAFT_85340 [Schizophyllum commune H4-8]
g430	7431	8658	0.49	-	.	XP_007320259.1	71.77	333	93	1	1	333	1	332	0	520	hypothetical protein SERLADRAFT_450707 [Serpula lacrymans var. lacrymans S7.9]
g431	9021	11410	0.34	-	.	XP_008044050.1	75.44	566	130	4	1	562	1	561	0	852	hypothetical protein TRAVEDRAFT_31908 [Trametes versicolor FP-101664 SS1]
g433	13393	15435	0.67	+	.	XP_001876958.1	32.4	466	280	13	50	490	68	523	1e-65	230	predicted protein [Laccaria bicolor S238N-H82]
g434	15949	16869	0.71	-	.	XP_012182368.1	56.27	359	103	10	1	306	1	358	9e-119	354	predicted protein [Fibroporia radiculosa]
g435	17700	19905	0.06	-	.	XP_009543429.1	26.51	498	305	16	73	549	65	522	5e-39	155	serine protease S28 [Heterobasidion irregulare TC 32-1]
g438	145	2491	0.09	-	.	XP_007871579.1	36.75	166	90	4	336	494	280	437	2e-19	98.6	hypothetical protein GLOTRDRAFT_134396 [Gloeophyllum trabeum ATCC 11539]
g439	109	431	0.91	+	.	XP_001835531.2	48.21	56	25	1	26	81	745	796	8e-06	48.9	hypothetical protein CC1G_08040 [Coprinopsis cinerea okayama7#130]
g441	2277	2973	0.22	+	.	XP_006455414.1	35.43	175	104	4	26	194	35	206	7e-24	102	hypothetical protein AGABI2DRAFT_121345 [Agaricus bisporus var. bisporus H97]
g442	43	779	0.85	-	.	XP_007773171.1	36.89	206	129	1	3	208	10	214	4e-33	134	hypothetical protein CONPUDRAFT_146566 [Coniophora puteana RWD-64-598 SS2]
g443	124	1753	0.34	+	.	XP_007366596.1	40.36	223	130	2	137	358	4	224	2e-44	161	hypothetical protein DICSQDRAFT_170902 [Dichomitus squalens LYAD-421 SS1]
g444	6	1277	0.3	-	.	XP_001882064.1	28.88	232	123	10	2	212	116	326	2e-12	72	predicted protein [Laccaria bicolor S238N-H82]
g445	96	3354	0.13	-	.	XP_007861319.1	65.65	457	153	1	375	827	2	458	0	593	glucosyltransferase [Gloeophyllum trabeum ATCC 11539]
g446	4051	6836	0.53	+	.	XP_001828619.2	59.95	784	306	5	31	811	45	823	0	988	glutathione transporter [Coprinopsis cinerea okayama7#130]
g447	7199	8807	0.96	-	.	XP_001873610.1	70.04	504	147	2	1	501	1	503	0	760	predicted protein [Laccaria bicolor S238N-H82]
g448	8952	10107	0.93	+	.	XP_007325424.1	54.82	332	140	4	1	330	1	324	3e-116	349	hypothetical protein AGABI1DRAFT_110151 [Agaricus bisporus var. burnettii JB137-S8]
g449	10335	12224	0.15	-	.	XP_007320968.1	53.85	195	74	3	1	179	1	195	2e-60	219	hypothetical protein SERLADRAFT_416895 [Serpula lacrymans var. lacrymans S7.9]
g450	12519	14592	0.17	+	.	XP_001828615.2	82.32	577	100	1	6	580	7	583	0	978	pre-mRNA splicing factor [Coprinopsis cinerea okayama7#130]
g451	15333	18864	0.06	+	.	XP_007390247.1	67.13	858	250	11	101	940	5	848	0	1122	hypothetical protein PHACADRAFT_133584 [Phanerochaete carnosa HHB-10118-sp]
g452	18940	21907	0.34	-	.	XP_007359830.1	49.35	849	359	13	1	794	1	833	0	752	RINT-1 family protein [Dichomitus squalens LYAD-421 SS1]
g453	22014	26086	0.02	+	.	XP_007390248.1	53.3	182	80	2	15	192	32	212	2e-55	199	hypothetical protein PHACADRAFT_246953 [Phanerochaete carnosa HHB-10118-sp]
g454	26772	30338	0.04	-	.	XP_009541497.1	47.26	656	269	12	249	838	1	645	2e-180	547	hypothetical protein HETIRDRAFT_308393 [Heterobasidion irregulare TC 32-1]
g455	30406	36350	0.06	-	.	XP_006454610.1	45.21	1838	831	39	1	1772	1	1728	0	1417	hypothetical protein AGABI2DRAFT_147967 [Agaricus bisporus var. bisporus H97]
g456	36778	41898	0.01	-	.	XP_001873941.1	78.73	677	134	1	323	999	14	680	0	1117	predicted protein [Laccaria bicolor S238N-H82]
g457	42140	46352	0.99	-	.	XP_007314614.1	53.96	1338	520	20	54	1332	105	1405	0	1385	hypothetical protein SERLADRAFT_413324 [Serpula lacrymans var. lacrymans S7.9]
g458	46569	48319	0.02	+	.	XP_009541499.1	78.51	377	56	4	1	376	14	366	0	584	hypothetical protein HETIRDRAFT_438028 [Heterobasidion irregulare TC 32-1]
g459	48505	49215	0.55	+	.	XP_012180574.1	55.16	223	92	2	1	223	1	215	4e-81	250	predicted protein [Fibroporia radiculosa]
g460	49255	50289	0.48	-	.	XP_007314637.1	29.14	278	175	8	31	296	426	693	2e-27	119	hypothetical protein SERLADRAFT_354375 [Serpula lacrymans var. lacrymans S7.9]
g461	50452	51428	0.2	+	.	XP_006454718.1	62.04	216	82	0	1	216	1	216	6e-97	290	hypothetical protein AGABI2DRAFT_215143 [Agaricus bisporus var. bisporus H97]
g462	51460	52973	0.94	-	.	XP_001873616.1	64.3	493	141	9	5	470	4	488	0	611	predicted protein [Laccaria bicolor S238N-H82]
g463	53362	58594	0.15	+	.	XP_001874248.1	63.88	1484	488	17	1	1461	1	1459	0	1899	predicted protein [Laccaria bicolor S238N-H82]
g464	59055	60419	0.27	+	.	XP_001828629.2	71.09	422	104	5	1	404	2	423	0	581	hypothetical protein CC1G_13209 [Coprinopsis cinerea okayama7#130]
g465	60494	61757	0.79	-	.	XP_007314204.1	38.46	247	142	6	116	354	73	317	4e-45	165	hypothetical protein SERLADRAFT_458368 [Serpula lacrymans var. lacrymans S7.9]
g466	62126	63790	0.05	+	.	XP_007314695.1	44.08	431	219	13	5	424	9	428	5e-105	327	hypothetical protein SERLADRAFT_458963 [Serpula lacrymans var. lacrymans S7.9]
g467	63912	64978	0.54	-	.	XP_006454589.1	64.43	253	89	1	1	253	1	252	7e-122	356	hypothetical protein AGABI2DRAFT_114336 [Agaricus bisporus var. bisporus H97]
g468	65428	68570	0.03	-	.	XP_001881743.1	47.88	472	194	13	5	444	12	463	4e-122	382	predicted protein [Laccaria bicolor S238N-H82]
g469	68867	72315	0.13	-	.	XP_007316862.1	61.39	922	323	13	88	994	80	983	0	1148	hypothetical protein SERLADRAFT_447829 [Serpula lacrymans var. lacrymans S7.9]
g470	72431	73995	0.74	+	.	XP_001873324.1	62.59	441	143	10	5	432	20	451	1e-173	503	predicted protein [Laccaria bicolor S238N-H82]
g471	74088	83892	0.01	-	.	XP_001873927.1	66.86	688	199	7	980	1641	1	685	0	886	predicted protein [Laccaria bicolor S238N-H82]
g472	2857	4812	0.73	+	.	XP_003033680.1	75.25	404	99	1	19	421	18	421	0	632	hypothetical protein SCHCODRAFT_106550 [Schizophyllum commune H4-8]
g473	6595	7755	0.36	-	.	XP_009549164.1	62.9	310	107	4	1	303	4	312	7e-130	381	UDP-galactose transporter [Heterobasidion irregulare TC 32-1]
g474	7970	8548	0.57	+	.	XP_001837794.1	31.76	148	74	5	15	157	7	132	9e-12	66.2	hypothetical protein CC1G_11439 [Coprinopsis cinerea okayama7#130]
g475	9636	13400	0.09	+	.	XP_007334562.1	56.68	404	146	2	9	383	20	423	4e-157	469	hypothetical protein AGABI1DRAFT_132859 [Agaricus bisporus var. burnettii JB137-S8]
g476	62	2289	0.51	+	.	XP_007300535.1	55.76	764	243	14	1	672	64	824	0	819	hypothetical protein STEHIDRAFT_52346 [Stereum hirsutum FP-91666 SS1]
g477	2561	8475	0.11	+	.	XP_001828306.2	41.84	815	428	16	186	969	10	809	0	576	Cullin-4B [Coprinopsis cinerea okayama7#130]
g478	8749	10405	0.61	-	.	XP_007385475.1	32.64	625	275	18	1	534	1	570	1e-75	257	hypothetical protein PUNSTDRAFT_104727 [Punctularia strigosozonata HHB-11173 SS5]
g479	10686	12025	0.65	-	.	XP_009542774.1	54.92	386	153	8	59	428	189	569	4e-136	412	hypothetical protein HETIRDRAFT_122303 [Heterobasidion irregulare TC 32-1]
g481	14217	15740	0.39	-	.	XP_003035618.1	55.64	417	177	3	30	438	40	456	6e-168	489	hypothetical protein SCHCODRAFT_65243 [Schizophyllum commune H4-8]
g482	16324	17099	0.92	+	.	XP_007327249.1	33.19	229	127	6	3	207	5	231	5e-25	104	hypothetical protein AGABI1DRAFT_69829 [Agaricus bisporus var. burnettii JB137-S8]
g483	17161	20711	0.02	-	.	XP_009540448.1	65.24	351	102	5	4	354	8	338	2e-126	386	hypothetical protein HETIRDRAFT_406535 [Heterobasidion irregulare TC 32-1]
g484	20980	23589	0.31	-	.	XP_007321995.1	54.75	316	103	6	543	818	1	316	1e-103	331	hypothetical protein SERLADRAFT_475671 [Serpula lacrymans var. lacrymans S7.9]
g485	25274	27644	0.24	+	.	XP_001832972.1	66.1	534	161	2	5	519	29	561	0	739	general amino acid permease AGP2 [Coprinopsis cinerea okayama7#130]
g486	27713	28932	0.61	-	.	XP_007863011.1	85.76	309	43	1	1	308	1	309	0	563	20S proteasome subunit [Gloeophyllum trabeum ATCC 11539]
g487	29317	30110	0.25	+	.	XP_001889528.1	27.07	181	131	1	2	181	3	183	1e-22	98.2	predicted protein [Laccaria bicolor S238N-H82]
g488	30385	30928	0.41	+	.	XP_007265598.1	79.53	127	26	0	1	127	1	127	4e-70	214	snRNP subunit [Fomitiporia mediterranea MF3/22]
g489	31098	33368	0.13	+	.	XP_001875348.1	52.08	384	133	9	214	569	22	382	3e-113	351	predicted protein [Laccaria bicolor S238N-H82]
g490	33477	34427	0.96	-	.	XP_001874798.1	47.39	287	122	7	1	279	1	266	2e-58	196	predicted protein [Laccaria bicolor S238N-H82]
g491	34593	37669	0.53	+	.	XP_007870591.1	48.03	889	400	14	2	849	53	920	0	767	hypothetical protein GLOTRDRAFT_141261 [Gloeophyllum trabeum ATCC 11539]
g492	181	1242	0.12	+	.	XP_007762860.1	28.08	203	110	10	34	206	255	451	0.0001	48.1	hypothetical protein CONPUDRAFT_79375 [Coniophora puteana RWD-64-598 SS2]
g493	1689	2437	0.48	-	.	XP_007769564.1	34	200	82	6	3	155	139	335	4e-18	88.2	hypothetical protein CONPUDRAFT_82796 [Coniophora puteana RWD-64-598 SS2]
g495	5123	11241	0.1	-	.	XP_001831405.2	52.42	1280	534	14	393	1633	80	1323	0	1302	helicase [Coprinopsis cinerea okayama7#130]
g497	227	1310	0.31	+	.	XP_001540199.1	22.65	234	158	5	70	297	602	818	6e-07	57	predicted protein [Histoplasma capsulatum NAm1]
g498	348	2138	0.04	-	.	XP_006463704.1	25	204	146	4	185	385	180	379	1e-13	77.8	hypothetical protein AGABI2DRAFT_120512 [Agaricus bisporus var. bisporus H97]
g499	2488	7283	0.01	-	.	XP_001873973.1	74.89	458	115	0	134	591	7	464	0	695	predicted protein [Laccaria bicolor S238N-H82]
g500	7531	10713	0.04	-	.	XP_001873974.1	55.67	909	279	18	2	802	13	905	0	913	predicted protein [Laccaria bicolor S238N-H82]
g501	11047	11908	0.42	+	.	XP_006453995.1	43.26	215	100	3	4	218	5	197	2e-52	177	hypothetical protein AGABI2DRAFT_147363 [Agaricus bisporus var. bisporus H97]
g502	12272	16724	0.52	-	.	XP_007313106.1	36.74	1146	641	29	100	1197	91	1200	0	672	hypothetical protein SERLADRAFT_432870 [Serpula lacrymans var. lacrymans S7.9]
g504	27	1340	0.83	-	.	XP_007367377.1	30.82	146	90	3	238	382	183	318	2e-10	67.8	hypothetical protein DICSQDRAFT_138125 [Dichomitus squalens LYAD-421 SS1]
g505	145	1548	0.65	+	.	XP_007868815.1	57.95	352	138	1	1	352	1	342	1e-136	401	NAD P-binding protein [Gloeophyllum trabeum ATCC 11539]
g509	164	1107	0.27	-	.	XP_003033052.1	32.58	267	148	9	10	262	18	266	8e-24	105	hypothetical protein SCHCODRAFT_107538 [Schizophyllum commune H4-8]
g510	1856	6130	0.06	+	.	XP_007321155.1	59.13	526	210	3	285	807	1	524	0	650	hypothetical protein SERLADRAFT_473699 [Serpula lacrymans var. lacrymans S7.9]
g511	6618	9168	0.56	+	.	XP_007326127.1	53.35	538	198	7	158	656	36	559	0	538	hypothetical protein AGABI1DRAFT_52475, partial [Agaricus bisporus var. burnettii JB137-S8]
g513	11118	11504	0.43	-	.	XP_007380453.1	30.5	141	81	3	3	128	6	144	1e-13	70.1	acyl-CoA N-acyltransferase [Punctularia strigosozonata HHB-11173 SS5]
g514	11806	14851	0.35	-	.	XP_001828514.1	73.75	461	116	2	1	456	1	461	0	707	sterol carrier protein 2 [Coprinopsis cinerea okayama7#130]
g515	15030	15626	0.57	-	.	XP_001884276.1	37.6	125	75	2	68	192	88	209	1e-21	95.5	predicted protein [Laccaria bicolor S238N-H82]
g516	15834	18338	0.83	+	.	XP_001884402.1	30.2	861	463	25	12	827	31	798	7e-96	327	predicted protein [Laccaria bicolor S238N-H82]
g517	18402	20350	0.31	-	.	XP_003032961.1	68.86	501	137	7	7	488	3	503	0	656	hypothetical protein SCHCODRAFT_15564 [Schizophyllum commune H4-8]
g518	20451	25120	0.02	+	.	XP_001874438.1	69.38	529	136	3	497	1000	2	529	0	728	APC amino acid permease [Laccaria bicolor S238N-H82]
g519	25215	29821	0.1	-	.	XP_009545544.1	81.18	526	99	0	8	533	16	541	0	878	inorganic phosphate transporter [Heterobasidion irregulare TC 32-1]
g522	1602	3361	0.78	+	.	XP_003038283.1	53.01	449	142	9	113	516	1	425	1e-147	443	expressed protein [Schizophyllum commune H4-8]
g523	3923	7182	0.1	+	.	XP_007310978.1	47.25	781	316	14	28	744	11	759	0	654	TrkH-domain-containing protein [Stereum hirsutum FP-91666 SS1]
g524	7951	11890	0.01	+	.	XP_007866416.1	49.29	424	174	8	59	459	1	406	2e-135	415	hypothetical protein GLOTRDRAFT_76607 [Gloeophyllum trabeum ATCC 11539]
g525	12340	16663	0.08	+	.	XP_001834099.2	79.63	270	50	1	486	750	15	284	5e-148	451	citrate transporter [Coprinopsis cinerea okayama7#130]
g526	16785	18213	0.68	-	.	XP_008041542.1	61.08	352	135	2	6	356	10	360	6e-153	444	NAD-P-binding protein [Trametes versicolor FP-101664 SS1]
g527	18474	19763	0.16	-	.	XP_008041544.1	65.81	272	93	0	39	310	14	285	2e-126	371	NAD-P-binding protein [Trametes versicolor FP-101664 SS1]
g528	20462	24266	0.1	+	.	XP_008041543.1	56.73	312	130	3	1	310	1	309	2e-108	343	hypothetical protein TRAVEDRAFT_60069 [Trametes versicolor FP-101664 SS1]
g529	78	4627	0.01	-	.	XP_009545544.1	52.05	365	116	8	468	775	31	393	4e-98	323	inorganic phosphate transporter [Heterobasidion irregulare TC 32-1]
g532	155	3043	0.34	+	.	XP_001881757.1	57.78	540	215	6	1	532	367	901	0	624	predicted protein [Laccaria bicolor S238N-H82]
g533	155	1078	0.81	+	.	XP_007867607.1	43.73	263	128	5	6	256	5	259	4e-45	160	SH3-domain-containing protein [Gloeophyllum trabeum ATCC 11539]
g534	1446	6572	0.01	+	.	XP_001880323.1	54.02	224	76	8	241	440	18	238	5e-57	208	predicted protein [Laccaria bicolor S238N-H82]
g535	6621	8195	0.28	-	.	XP_009553074.1	65.12	324	108	3	5	328	31	349	2e-140	410	glycoside hydrolase family 43 protein [Heterobasidion irregulare TC 32-1]
g536	8673	10350	0.33	-	.	XP_012183541.1	50.88	513	192	14	19	478	12	517	1e-160	474	predicted protein [Fibroporia radiculosa]
g537	1	1007	0.4	-	.	XP_007368652.1	28.09	235	120	10	41	233	7	234	1e-12	72.4	kinase-like protein [Dichomitus squalens LYAD-421 SS1]
g538	1174	7682	0.03	+	.	XP_001840733.2	27.15	523	322	18	1276	1757	853	1357	1e-30	139	hypothetical protein CC1G_10347 [Coprinopsis cinerea okayama7#130]
g543	119	963	0.27	+	.	XP_001833332.2	47.06	204	93	5	17	207	36	237	2e-55	184	hypothetical protein CC1G_04311 [Coprinopsis cinerea okayama7#130]
g544	1618	3172	0.14	+	.	XP_009544628.1	64.19	458	133	1	30	456	1	458	0	624	glycoside hydrolase family 7 protein [Heterobasidion irregulare TC 32-1]
g545	3976	5535	0.36	+	.	XP_001886505.1	51.52	427	185	6	16	424	14	436	4e-143	425	predicted protein [Laccaria bicolor S238N-H82]
g546	5805	7200	0.21	-	.	XP_001889202.1	30.93	472	269	17	1	431	62	517	3e-56	201	predicted protein [Laccaria bicolor S238N-H82]
g547	7593	8964	0.56	-	.	XP_007869813.1	80.36	275	54	0	48	322	51	325	1e-170	486	NAD P-binding protein [Gloeophyllum trabeum ATCC 11539]
g548	9077	10047	0.81	+	.	XP_001879075.1	54.66	322	87	7	1	271	1	314	2e-112	335	predicted protein [Laccaria bicolor S238N-H82]
g549	10387	11819	0.3	-	.	XP_007319817.1	55.07	276	122	1	46	319	44	319	2e-105	321	major intrinsic protein superfamily membrane channel protein [Serpula lacrymans var. lacrymans S7.9]
g550	12689	13926	0.58	-	.	XP_007315191.1	59.69	325	115	4	1	323	1	311	5e-133	390	hypothetical protein SERLADRAFT_459933 [Serpula lacrymans var. lacrymans S7.9]
g551	14548	15210	0.44	+	.	XP_003034865.1	42.26	168	84	6	24	182	42	205	1e-26	108	hypothetical protein SCHCODRAFT_105073 [Schizophyllum commune H4-8]
g552	15321	16766	0.41	-	.	XP_003031378.1	59.52	294	117	2	1	292	1	294	3e-129	379	hypothetical protein SCHCODRAFT_82500 [Schizophyllum commune H4-8]
g553	16888	18203	0.58	+	.	XP_003031375.1	47.26	438	201	10	1	419	1	427	3e-121	367	hypothetical protein SCHCODRAFT_56378 [Schizophyllum commune H4-8]
g554	199	2197	0.38	+	.	XP_018289805.1	23.94	259	152	11	177	428	274	494	0.0006	48.9	hypothetical protein PHYBLDRAFT_170423 [Phycomyces blakesleeanus NRRL 1555(-)]
g555	108	3166	0.53	+	.	XP_001838573.2	34.75	895	505	24	59	909	309	1168	4e-145	473	hypothetical protein CC1G_12466 [Coprinopsis cinerea okayama7#130]
g556	414	1773	0.74	+	.	XP_003029491.1	57.04	405	164	6	1	398	2	403	2e-153	448	hypothetical protein SCHCODRAFT_78364 [Schizophyllum commune H4-8]
g557	1922	4758	0.71	+	.	XP_007317217.1	61.67	887	250	19	41	860	12	875	0	952	hypothetical protein SERLADRAFT_448113 [Serpula lacrymans var. lacrymans S7.9]
g558	4941	6972	0.34	+	.	XP_007866398.1	36.54	624	305	17	2	568	6	595	3e-124	387	hypothetical protein GLOTRDRAFT_116216 [Gloeophyllum trabeum ATCC 11539]
g559	7050	12940	0.28	-	.	XP_012182289.1	52.57	428	168	9	1188	1582	10	435	9e-124	404	predicted protein [Fibroporia radiculosa]
g560	13185	14565	0.21	-	.	XP_003036337.1	38.34	313	188	3	1	313	1	308	1e-67	221	hypothetical protein SCHCODRAFT_81559 [Schizophyllum commune H4-8]
g561	15375	18409	0.32	-	.	XP_001880467.1	49.81	805	283	19	117	865	1	740	0	677	predicted protein [Laccaria bicolor S238N-H82]
g563	20000	21341	0.72	-	.	XP_001835806.2	63.59	401	128	6	1	384	2	401	9e-166	481	hypothetical protein CC1G_02894 [Coprinopsis cinerea okayama7#130]
g564	21533	23445	0.69	-	.	XP_001885304.1	77.14	385	82	4	5	385	2	384	0	632	endoplasmic reticulum-derived transport vesicle ERV46 [Laccaria bicolor S238N-H82]
g565	23755	24522	0.02	+	.	XP_007334306.1	52.94	204	81	5	1	202	1	191	1e-56	186	hypothetical protein AGABI1DRAFT_80367 [Agaricus bisporus var. burnettii JB137-S8]
g566	24881	27237	0.04	+	.	XP_003029074.1	77.45	652	106	4	1	616	1	647	0	1035	hypothetical protein SCHCODRAFT_258286 [Schizophyllum commune H4-8]
g567	27446	27967	0.46	+	.	XP_008041374.1	60.76	158	45	7	6	150	7	160	1e-45	154	hypothetical protein TRAVEDRAFT_171451 [Trametes versicolor FP-101664 SS1]
g568	28266	29841	0.39	-	.	XP_007317292.1	73.9	498	113	7	2	489	11	501	0	736	hypothetical protein SERLADRAFT_464914 [Serpula lacrymans var. lacrymans S7.9]
g569	30092	31405	0.7	-	.	XP_003036569.1	89.19	370	40	0	1	370	1	370	0	653	60S ribosomal protein L4 [Schizophyllum commune H4-8]
g570	31816	36985	0.01	+	.	XP_007307682.1	68.49	584	158	5	901	1471	4	574	0	804	histidine-tRNA ligase [Stereum hirsutum FP-91666 SS1]
g571	37167	39498	0.09	-	.	XP_012183677.1	89.53	602	62	1	1	602	1	601	0	1119	predicted protein [Fibroporia radiculosa]
g572	39666	42458	0.15	-	.	XP_007382740.1	51.89	740	216	20	1	608	1	732	0	607	hypothetical protein PUNSTDRAFT_133264 [Punctularia strigosozonata HHB-11173 SS5]
g573	42656	43223	0.56	+	.	XP_007362830.1	86.96	138	18	0	1	138	1	138	4e-88	261	UBC-like protein [Dichomitus squalens LYAD-421 SS1]
g574	43553	47688	0.23	+	.	XP_007318333.1	79.12	814	156	4	298	1100	7	817	0	1330	hypothetical protein SERLADRAFT_361445 [Serpula lacrymans var. lacrymans S7.9]
g575	47902	50699	0.29	-	.	XP_008039453.1	46.88	945	384	26	1	850	1	922	0	654	L domain-like protein [Trametes versicolor FP-101664 SS1]
g576	50885	52244	0.85	+	.	XP_001835459.1	68.84	414	105	2	2	391	4	417	0	574	other/AUR protein kinase [Coprinopsis cinerea okayama7#130]
g577	52381	55789	0.01	-	.	XP_001880906.1	48.58	352	176	3	301	647	3	354	7e-112	349	predicted protein [Laccaria bicolor S238N-H82]
g578	56209	57151	0.72	+	.	XP_007370565.1	29.74	380	178	11	3	295	5	382	8e-37	142	hypothetical protein DICSQDRAFT_183662 [Dichomitus squalens LYAD-421 SS1]
g579	57544	63555	0.05	-	.	XP_001837065.1	81.25	320	59	1	7	325	68	387	0	560	ribonucleotide reductase small subunit [Coprinopsis cinerea okayama7#130]
g580	64917	66564	0.5	-	.	XP_012179561.1	49.13	462	210	4	8	448	28	485	4e-150	449	predicted protein [Fibroporia radiculosa]
g581	67363	70444	0.34	+	.	XP_007319903.1	66.19	772	260	1	3	774	2	772	0	1141	hypothetical protein SERLADRAFT_450431 [Serpula lacrymans var. lacrymans S7.9]
g582	70655	71880	0.35	-	.	XP_007880596.1	43.45	359	188	5	1	355	17	364	6e-89	280	hypothetical protein PFL1_04877 [Anthracocystis flocculosa PF-1]
g583	72246	73268	0.95	+	.	XP_007317761.1	48.3	352	147	9	1	324	1	345	2e-87	275	hypothetical protein SERLADRAFT_466108 [Serpula lacrymans var. lacrymans S7.9]
g584	73516	75861	0.75	-	.	XP_002911698.1	65.12	688	230	8	8	689	27	710	0	927	phospholipase B [Coprinopsis cinerea okayama7#130]
g585	77746	80939	0.24	+	.	XP_007864304.1	58.65	445	183	1	55	498	30	474	0	543	MFS general substrate transporter [Gloeophyllum trabeum ATCC 11539]
g586	81198	83339	0.05	-	.	XP_008034012.1	59.13	208	76	3	6	210	30	231	4e-69	231	PTPLA-domain-containing protein [Trametes versicolor FP-101664 SS1]
g587	83701	84967	0.54	+	.	XP_003029978.1	54.86	319	135	4	12	324	9	324	2e-123	366	glycoside hydrolase family 16 protein [Schizophyllum commune H4-8]
g588	85146	92747	0.03	-	.	XP_001835890.2	83.11	1060	168	5	938	1989	31	1087	0	1829	pre-mRNA splicing factor [Coprinopsis cinerea okayama7#130]
g589	96668	98992	0.18	+	.	XP_007318698.1	36.35	542	328	10	1	534	1	533	2e-107	340	hypothetical protein SERLADRAFT_468348 [Serpula lacrymans var. lacrymans S7.9]
g590	99221	101409	0.65	-	.	XP_007317751.1	55.4	695	234	30	1	646	23	690	0	607	hypothetical protein SERLADRAFT_407945 [Serpula lacrymans var. lacrymans S7.9]
g591	101615	103536	0.56	+	.	XP_007317750.1	38.39	534	320	4	41	566	3	535	1e-131	405	hypothetical protein SERLADRAFT_361210 [Serpula lacrymans var. lacrymans S7.9]
g592	103928	104721	0.52	-	.	XP_001835510.1	31.29	147	98	2	1	145	1	146	7e-16	77	hypothetical protein CC1G_08019 [Coprinopsis cinerea okayama7#130]
g595	107282	108049	0.9	+	.	XP_008036712.1	45.21	303	94	10	6	250	8	296	3e-50	176	hypothetical protein TRAVEDRAFT_165042 [Trametes versicolor FP-101664 SS1]
g596	108111	109223	0.26	-	.	XP_007861915.1	63.73	284	80	1	1	261	1	284	4e-128	374	mitochondrial carrier [Gloeophyllum trabeum ATCC 11539]
g597	109440	112036	0.29	+	.	XP_007365452.1	65.06	312	57	5	1	264	1	308	4e-120	369	pre-mRNA-splicing factor ISY1 [Dichomitus squalens LYAD-421 SS1]
g598	112111	115930	0.31	-	.	XP_001830063.1	60.19	947	319	19	48	953	96	1025	0	1081	chitin synthase [Coprinopsis cinerea okayama7#130]
g599	116162	118510	0.93	+	.	XP_001877749.1	28.62	538	268	17	291	740	129	638	1e-26	121	predicted protein [Laccaria bicolor S238N-H82]
g600	118978	120030	0.21	+	.	XP_001880002.1	41.88	117	58	2	202	308	173	289	7e-22	99.4	predicted protein [Laccaria bicolor S238N-H82]
g601	120135	121402	0.95	-	.	XP_007327883.1	82.79	337	56	1	1	337	1	335	0	552	hypothetical protein AGABI1DRAFT_119105 [Agaricus bisporus var. burnettii JB137-S8]
g602	121502	122756	0.76	+	.	XP_007312005.1	68.29	369	81	5	3	337	7	373	1e-169	486	hypothetical protein SERLADRAFT_454381 [Serpula lacrymans var. lacrymans S7.9]
g604	125024	128300	0.87	+	.	XP_001840250.1	40.9	1203	449	44	94	1053	81	1264	0	714	hypothetical protein CC1G_02713 [Coprinopsis cinerea okayama7#130]
g605	128669	131039	0.85	+	.	XP_007313681.1	77.34	715	151	5	1	706	4	716	0	1147	hypothetical protein SERLADRAFT_345428 [Serpula lacrymans var. lacrymans S7.9]
g606	131310	134265	0.25	-	.	XP_007766874.1	46.79	389	201	5	20	403	25	412	1e-109	348	protein serine threonine phosphatase 2C [Coniophora puteana RWD-64-598 SS2]
g607	134858	138844	0.11	+	.	XP_007323747.1	83.46	1167	166	5	4	1147	10	1172	0	2028	hypothetical protein SERLADRAFT_358531 [Serpula lacrymans var. lacrymans S7.9]
g608	139132	141539	0.41	+	.	XP_007766864.1	53.22	233	109	0	3	235	4	236	3e-84	288	hypothetical protein CONPUDRAFT_164002 [Coniophora puteana RWD-64-598 SS2]
g609	142111	146710	0.12	+	.	XP_001877691.1	76.05	948	216	3	32	968	1	948	0	1523	predicted protein [Laccaria bicolor S238N-H82]
g610	146997	147629	0.49	+	.	XP_007317884.1	29.78	272	111	10	1	208	1	256	2e-14	75.1	hypothetical protein SERLADRAFT_466366 [Serpula lacrymans var. lacrymans S7.9]
g611	147810	148725	0.79	-	.	XP_007307850.1	92.5	80	6	0	36	115	85	164	6e-43	152	hypothetical protein STEHIDRAFT_64551, partial [Stereum hirsutum FP-91666 SS1]
g612	148836	149494	0.91	+	.	XP_001877695.1	42.31	208	91	7	1	183	3	206	7e-30	116	predicted protein [Laccaria bicolor S238N-H82]
g613	149608	150285	0.96	-	.	XP_009549671.1	96.03	151	6	0	1	151	1	151	1e-101	296	hypothetical protein HETIRDRAFT_67127 [Heterobasidion irregulare TC 32-1]
g614	150555	151417	0.76	+	.	XP_007393072.1	83.62	232	37	1	1	231	1	232	3e-140	401	hypothetical protein PHACADRAFT_251538 [Phanerochaete carnosa HHB-10118-sp]
g615	152063	154917	0.38	+	.	XP_003029654.1	83.53	838	137	1	1	837	1	838	0	1451	hypothetical protein SCHCODRAFT_16734 [Schizophyllum commune H4-8]
g616	155152	158351	0.05	+	.	XP_007775533.1	77.8	437	88	4	5	438	2	432	0	719	WD40 repeat-like protein [Coniophora puteana RWD-64-598 SS2]
g617	158817	163477	0.07	+	.	XP_012179125.1	45.47	739	328	23	5	679	6	733	2e-179	556	predicted protein [Fibroporia radiculosa]
g618	163583	168208	0.03	-	.	XP_006460952.1	60.99	1028	339	10	207	1182	10	1027	0	1231	hypothetical protein AGABI2DRAFT_150780 [Agaricus bisporus var. bisporus H97]
g619	168555	169945	0.69	+	.	XP_007381265.1	44.54	238	96	10	37	265	50	260	2e-37	146	hypothetical protein PUNSTDRAFT_131893 [Punctularia strigosozonata HHB-11173 SS5]
g620	170180	171340	0.42	-	.	XP_003028199.1	53.87	284	130	1	32	314	33	316	2e-111	334	expressed protein [Schizophyllum commune H4-8]
g621	171844	173436	0.25	-	.	XP_012177736.1	45.9	183	91	1	191	373	6	180	6e-48	168	predicted protein [Fibroporia radiculosa]
g622	173782	174532	0.37	+	.	XP_009552810.1	36.42	173	106	2	5	173	2	174	2e-33	124	hypothetical protein HETIRDRAFT_242057, partial [Heterobasidion irregulare TC 32-1]
g623	174593	179921	0.11	-	.	XP_001885666.1	54.16	986	368	26	1	938	1	950	0	935	predicted protein [Laccaria bicolor S238N-H82]
g624	179990	181616	0.37	+	.	XP_001873450.1	73.52	457	104	7	9	449	55	510	0	686	spindle pole body protein [Laccaria bicolor S238N-H82]
g625	182309	183713	0.58	-	.	XP_007766614.1	31.5	473	236	21	19	423	3	455	1e-34	142	hypothetical protein CONPUDRAFT_120688 [Coniophora puteana RWD-64-598 SS2]
g626	184193	191671	0.01	-	.	XP_002911686.1	62.41	1128	347	22	451	1517	8	1119	0	1286	mitochondrial half-size ABC transporter [Coprinopsis cinerea okayama7#130]
g627	192248	197438	0.02	-	.	XP_003028165.1	43.26	1202	510	23	29	1127	4	1136	0	834	hypothetical protein SCHCODRAFT_258441 [Schizophyllum commune H4-8]
g628	197639	199371	0.16	-	.	XP_001889276.1	59.89	364	112	5	44	374	5	367	5e-148	433	predicted protein [Laccaria bicolor S238N-H82]
g629	199465	200116	0.97	-	.	XP_007767092.1	93.94	165	10	0	1	165	1	165	6e-106	308	ribosomal protein L12 [Coniophora puteana RWD-64-598 SS2]
g630	200343	201283	0.89	+	.	XP_001880454.1	65.6	250	71	2	8	245	4	250	4e-105	313	predicted protein [Laccaria bicolor S238N-H82]
g631	201781	205092	0.4	-	.	XP_001880223.1	55.41	1081	340	29	18	1029	17	1024	0	905	predicted protein [Laccaria bicolor S238N-H82]
g632	205682	207921	0.14	-	.	XP_001880222.1	54.83	611	261	11	1	602	1	605	0	619	predicted protein [Laccaria bicolor S238N-H82]
g633	208036	209915	0.98	+	.	XP_006460936.1	42.06	233	100	11	397	603	215	438	1e-22	107	hypothetical protein AGABI2DRAFT_192509 [Agaricus bisporus var. bisporus H97]
g634	211260	212860	0.39	+	.	XP_007299357.1	35.58	104	66	1	223	326	18	120	2e-13	73.9	winged helix DNA-binding domain-containing protein, partial [Stereum hirsutum FP-91666 SS1]
g635	213102	213456	0.39	-	.	XP_016645555.1	64.47	76	27	0	1	76	189	264	8e-31	117	hypothetical protein SAPIO_CDS1556 [Scedosporium apiospermum]
g636	1239	4222	0.15	-	.	XP_009549075.1	76.4	733	141	4	1	730	1	704	0	1174	hypothetical protein HETIRDRAFT_435405 [Heterobasidion irregulare TC 32-1]
g637	4544	7465	0.55	+	.	XP_001888697.1	53	966	347	29	3	886	5	945	0	785	predicted protein [Laccaria bicolor S238N-H82]
g638	75	7247	0.22	+	.	XP_001836780.2	25.32	1821	1152	51	399	2142	238	1927	8e-129	457	hypothetical protein CC1G_04093 [Coprinopsis cinerea okayama7#130]
g641	161	607	0.54	+	.	XP_003034155.1	45.21	146	80	0	3	148	355	500	1e-36	137	hypothetical protein SCHCODRAFT_106369 [Schizophyllum commune H4-8]
g642	212	2359	0.59	-	.	XP_001890088.1	31.6	538	340	12	1	534	1	514	6e-81	273	predicted protein [Laccaria bicolor S238N-H82]
g644	361	642	0.56	+	.	XP_006456802.1	70.42	71	17	2	9	77	178	246	9e-22	92.8	hypothetical protein AGABI2DRAFT_211948 [Agaricus bisporus var. bisporus H97]
g645	1906	3843	0.13	+	.	XP_007319817.1	53.56	295	130	6	193	483	48	339	7e-96	301	major intrinsic protein superfamily membrane channel protein [Serpula lacrymans var. lacrymans S7.9]
g646	4127	5939	0.76	-	.	XP_001837791.2	61.38	492	164	6	1	484	1	474	0	600	heterotrimeric G protein alpha subunit [Coprinopsis cinerea okayama7#130]
g647	6712	8127	0.23	-	.	XP_006456802.1	62.25	347	128	3	1	345	1	346	6e-143	417	hypothetical protein AGABI2DRAFT_211948 [Agaricus bisporus var. bisporus H97]
g648	110	1188	0.92	+	.	XP_001878516.1	84.8	250	21	1	1	233	493	742	2e-139	426	predicted protein [Laccaria bicolor S238N-H82]
g650	137	1689	0.13	-	.	XP_007324588.1	69.34	437	124	4	35	461	2	438	0	627	hypothetical protein SERLADRAFT_454139 [Serpula lacrymans var. lacrymans S7.9]
g651	1844	5486	0.02	-	.	XP_007316385.1	52.57	331	107	5	372	652	9	339	5e-106	335	hypothetical protein SERLADRAFT_348094 [Serpula lacrymans var. lacrymans S7.9]
g652	5834	7106	0.73	-	.	XP_007863382.1	50.56	356	166	4	8	357	23	374	2e-130	387	hypothetical protein GLOTRDRAFT_72177 [Gloeophyllum trabeum ATCC 11539]
g653	7405	10525	0.09	+	.	XP_001875393.1	69.28	293	81	4	2	291	4	290	1e-108	337	predicted protein [Laccaria bicolor S238N-H82]
g654	10604	12699	0.43	-	.	XP_007311480.1	45.53	514	266	6	1	502	1	512	3e-153	456	cytochrome P450 [Stereum hirsutum FP-91666 SS1]
g655	14088	16303	0.04	+	.	XP_007381892.1	45.28	318	158	6	14	323	10	319	2e-79	254	hypothetical protein PUNSTDRAFT_112237 [Punctularia strigosozonata HHB-11173 SS5]
g656	72	855	0.41	-	.	XP_006454855.1	84.48	232	35	1	1	232	681	911	3e-129	408	hypothetical protein AGABI2DRAFT_215454, partial [Agaricus bisporus var. bisporus H97]
g657	335	2121	0.48	+	.	XP_007866803.1	26.86	510	318	16	1	482	94	576	9e-39	155	hypothetical protein GLOTRDRAFT_139079 [Gloeophyllum trabeum ATCC 11539]
g658	33	760	0.58	-	.	XP_001883344.1	56.86	204	84	1	1	204	179	378	6e-75	245	GH16 beta-1,3-glucan recognition protein [Laccaria bicolor S238N-H82]
g659	1063	1589	0.83	+	.	XP_007328706.1	62	150	55	1	1	148	1	150	2e-57	199	hypothetical protein AGABI1DRAFT_119742 [Agaricus bisporus var. burnettii JB137-S8]
g660	43	603	0.41	-	.	XP_001888886.1	29.41	119	70	4	12	127	43	150	4e-06	50.1	predicted protein [Laccaria bicolor S238N-H82]
g661	16	729	0.99	-	.	XP_007323174.1	30.52	213	148	0	15	227	6	218	4e-27	110	hypothetical protein SERLADRAFT_336542 [Serpula lacrymans var. lacrymans S7.9]
g662	27	10109	0.01	-	.	XP_007304554.1	25.87	634	365	22	64	628	25	622	1e-38	166	hypothetical protein STEHIDRAFT_157256 [Stereum hirsutum FP-91666 SS1]
g664	11613	17735	0.06	+	.	XP_007871312.1	30.96	633	405	15	796	1407	24	645	4e-76	285	hypothetical protein GLOTRDRAFT_134134 [Gloeophyllum trabeum ATCC 11539]
g665	428	1235	0.17	-	.	XP_001840715.2	24.79	234	143	6	2	211	1037	1261	0.0001	48.5	hypothetical protein CC1G_09766 [Coprinopsis cinerea okayama7#130]
g666	281	1220	0.67	+	.	XP_007316045.1	49.3	284	124	4	6	287	44	309	1e-85	268	hypothetical protein SERLADRAFT_347428 [Serpula lacrymans var. lacrymans S7.9]
g667	1907	5632	0.68	+	.	XP_003026296.1	53.28	1267	426	39	5	1155	3	1219	0	1066	hypothetical protein SCHCODRAFT_79790 [Schizophyllum commune H4-8]
g668	5978	7579	0.48	+	.	XP_016643267.1	24.27	515	296	17	4	462	19	495	3e-29	125	LysR family regulatory protein [Scedosporium apiospermum]
g669	2686	5444	0.02	-	.	XP_007333495.1	32.8	561	325	15	95	609	15	569	8e-78	271	hypothetical protein AGABI1DRAFT_94557 [Agaricus bisporus var. burnettii JB137-S8]
g670	102	2537	0.54	-	.	XP_003037705.1	25.15	338	232	8	50	378	152	477	8e-23	110	hypothetical protein SCHCODRAFT_104754 [Schizophyllum commune H4-8]
g672	3479	4419	0.96	+	.	XP_003028090.1	31.08	148	93	3	117	255	49	196	5e-06	51.6	hypothetical protein SCHCODRAFT_112738 [Schizophyllum commune H4-8]
g674	6692	12918	0.03	+	.	XP_003034834.1	38.18	943	529	21	707	1634	134	1037	0	600	hypothetical protein SCHCODRAFT_104994 [Schizophyllum commune H4-8]
g675	23	3901	0.3	-	.	XP_009543081.1	23.55	705	405	27	152	777	199	848	2e-25	120	hypothetical protein HETIRDRAFT_425214 [Heterobasidion irregulare TC 32-1]
g676	10	5679	0.05	-	.	XP_003035924.1	30.37	191	94	5	254	425	125	295	9e-10	69.7	hypothetical protein SCHCODRAFT_105517 [Schizophyllum commune H4-8]
g678	9491	11288	0.35	+	.	XP_001832073.2	28.8	441	286	9	84	507	38	467	2e-53	202	hypothetical protein CC1G_07444 [Coprinopsis cinerea okayama7#130]
g679	147	518	0.4	-	.	XP_001875400.1	62.4	125	38	5	1	123	108	225	5e-38	143	transport protein particle complex subunit [Laccaria bicolor S238N-H82]
g680	59	2654	0.12	-	.	XP_012183916.1	27.57	243	148	10	303	532	191	418	4e-11	71.2	predicted protein [Fibroporia radiculosa]
g682	5111	6385	0.28	+	.	XP_003032192.1	26.85	216	123	7	46	253	49	237	3e-08	61.2	hypothetical protein SCHCODRAFT_234850 [Schizophyllum commune H4-8]
g683	547	4646	0.33	-	.	XP_003034834.1	35.44	1030	542	25	186	1187	61	995	0	573	hypothetical protein SCHCODRAFT_104994 [Schizophyllum commune H4-8]
g686	1006	2639	0.12	+	.	XP_006463704.1	26.7	206	134	6	130	324	180	379	2e-13	77	hypothetical protein AGABI2DRAFT_120512 [Agaricus bisporus var. bisporus H97]
g687	2758	3301	0.64	-	.	XP_007331648.1	76.92	65	14	1	27	91	973	1036	8e-25	106	hypothetical protein AGABI1DRAFT_130080 [Agaricus bisporus var. burnettii JB137-S8]
g689	3	3210	0.25	-	.	XP_001840715.2	36.33	878	503	18	122	972	149	997	2e-158	509	hypothetical protein CC1G_09766 [Coprinopsis cinerea okayama7#130]
g695	9252	10972	0.12	-	.	XP_001876072.1	46.43	476	193	13	1	435	1	455	5e-134	402	predicted protein [Laccaria bicolor S238N-H82]
g698	650	1805	0.79	+	.	XP_001832295.1	40.5	242	123	3	44	268	50	287	3e-54	186	carbonic anhydrase [Coprinopsis cinerea okayama7#130]
g699	1924	3520	0.99	-	.	XP_001834433.2	48.85	563	204	11	1	480	1	562	3e-172	505	hypothetical protein CC1G_02169 [Coprinopsis cinerea okayama7#130]
g700	3667	5313	0.78	+	.	XP_007315091.1	26.3	327	206	13	21	335	27	330	2e-14	81.6	hypothetical protein SERLADRAFT_434785 [Serpula lacrymans var. lacrymans S7.9]
g701	5384	8697	0.16	-	.	XP_001887124.1	79.72	424	86	0	360	783	8	431	0	697	predicted protein [Laccaria bicolor S238N-H82]
g702	9294	10854	0.09	+	.	XP_009546204.1	60.28	428	153	5	9	419	30	457	4e-178	514	hypothetical protein HETIRDRAFT_318100 [Heterobasidion irregulare TC 32-1]
g703	11593	13585	0.02	+	.	XP_001876099.1	50.32	157	57	3	186	330	21	168	3e-37	143	predicted protein [Laccaria bicolor S238N-H82]
g704	13949	14628	0.46	-	.	XP_007271721.1	52.8	125	57	1	52	174	18	142	3e-43	148	hypothetical protein FOMMEDRAFT_171272 [Fomitiporia mediterranea MF3/22]
g705	15820	18756	0.04	+	.	XP_003034577.1	59.33	654	237	3	2	643	69	705	0	789	hypothetical protein SCHCODRAFT_107184 [Schizophyllum commune H4-8]
g706	20818	22065	0.64	-	.	XP_007319405.1	73.35	349	80	5	1	336	1	349	0	523	hypothetical protein SERLADRAFT_449989 [Serpula lacrymans var. lacrymans S7.9]
g708	20	1097	0.73	+	.	XP_001885721.1	76.76	185	38	1	109	288	1	185	1e-99	298	predicted protein [Laccaria bicolor S238N-H82]
g709	1454	2497	0.76	+	.	XP_007378078.1	56.53	352	125	2	6	329	21	372	1e-129	384	Metallo-dependent hydrolase, partial [Punctularia strigosozonata HHB-11173 SS5]
g710	2997	5038	0.09	+	.	XP_006462957.1	62.3	427	127	4	1	396	19	442	0	547	hypothetical protein AGABI2DRAFT_224616 [Agaricus bisporus var. bisporus H97]
g713	10	2225	0.77	-	.	XP_003037705.1	24.65	357	222	11	37	386	154	470	3e-18	95.5	hypothetical protein SCHCODRAFT_104754 [Schizophyllum commune H4-8]
g714	2413	3598	0.48	+	.	XP_003039043.1	35.44	79	51	0	49	127	166	244	9e-05	48.9	hypothetical protein SCHCODRAFT_231973 [Schizophyllum commune H4-8]
g715	740	2113	0.95	-	.	XP_001841035.1	49.01	202	74	8	95	270	104	302	1e-30	128	hypothetical protein CC1G_04879 [Coprinopsis cinerea okayama7#130]
g716	95	772	0.46	-	.	XP_003040575.1	30.28	218	137	6	11	219	1208	1419	1e-19	94.4	hypothetical protein NECHADRAFT_88350 [Nectria haematococca mpVI 77-13-4]
g717	78	1872	0.57	+	.	XP_012184350.1	57.73	485	156	13	80	528	102	573	4e-163	484	predicted protein [Fibroporia radiculosa]
g720	167	4207	0.11	-	.	XP_009547020.1	26.56	369	203	14	53	400	43	364	4e-20	100	hypothetical protein HETIRDRAFT_418281 [Heterobasidion irregulare TC 32-1]
g721	4787	7531	0.11	+	.	XP_008033831.1	24.37	677	421	20	149	757	229	882	3e-31	137	hypothetical protein TRAVEDRAFT_43401 [Trametes versicolor FP-101664 SS1]
g722	8011	9070	0.93	-	.	XP_002618965.1	38.03	71	44	0	180	250	524	594	7e-07	56.6	hypothetical protein CLUG_00124 [Clavispora lusitaniae ATCC 42720]
g724	96	2627	0.74	+	.	XP_007272420.1	50.41	367	175	1	127	493	1	360	2e-131	407	ribonuclease H-like protein, partial [Fomitiporia mediterranea MF3/22]
g725	151	5422	0.29	+	.	XP_007328452.1	25.48	518	335	12	661	1129	39	554	4e-46	184	hypothetical protein AGABI1DRAFT_126918 [Agaricus bisporus var. burnettii JB137-S8]
g727	1017	4658	0.22	-	.	XP_001881771.1	28.12	1042	666	26	1	1007	102	1095	2e-104	362	predicted protein [Laccaria bicolor S238N-H82]
g730	1560	2555	0.4	-	.	XP_001888955.1	24.14	174	116	3	5	164	56	227	0.0003	47	predicted protein [Laccaria bicolor S238N-H82]
g731	2934	5442	0.1	+	.	XP_001874492.1	24.28	766	528	19	11	754	11	746	9e-45	177	predicted protein [Laccaria bicolor S238N-H82]
g733	329	955	0.61	+	.	XP_001876026.1	33.64	110	66	2	50	153	8	116	1e-11	65.1	predicted protein [Laccaria bicolor S238N-H82]
g734	568	1766	0.17	-	.	XP_001883074.1	31.73	104	60	2	10	109	719	815	1e-06	56.2	predicted protein [Laccaria bicolor S238N-H82]
g735	35	3175	0.41	-	.	XP_001873150.1	78.85	837	174	2	2	835	1	837	0	1367	predicted protein [Laccaria bicolor S238N-H82]
g736	3256	3937	0.74	+	.	XP_007325254.1	52.34	128	55	1	30	157	12	133	5e-43	147	OX6A subunit VIa of cytochrome c oxidase [Agaricus bisporus var. burnettii JB137-S8]
g742	577	2167	0.39	+	.	XP_006456588.1	29.84	506	257	22	5	436	3	484	2e-34	140	hypothetical protein AGABI2DRAFT_122475 [Agaricus bisporus var. bisporus H97]
g743	2357	6943	0.09	-	.	XP_001875793.1	69.79	662	164	7	1	628	1	660	0	944	predicted protein [Laccaria bicolor S238N-H82]
g744	7070	7798	0.38	+	.	XP_006462660.1	56.78	236	88	4	1	225	1	233	2e-87	266	hypothetical protein AGABI2DRAFT_193772 [Agaricus bisporus var. bisporus H97]
g746	455	1385	0.86	-	.	XP_001882824.1	37.29	118	58	5	146	251	181	294	4e-07	56.2	predicted protein [Laccaria bicolor S238N-H82]
g747	13	1352	0.36	+	.	XP_007360625.1	53.82	249	108	4	57	301	275	520	2e-80	261	laccase [Dichomitus squalens LYAD-421 SS1]
g749	4617	5912	0.6	+	.	XP_003033476.1	24.6	248	157	7	113	331	203	449	3e-06	54.7	hypothetical protein SCHCODRAFT_108385 [Schizophyllum commune H4-8]
g750	539	1266	0.95	-	.	XP_007867773.1	36.52	115	56	2	26	140	40	137	3e-10	64.3	hypothetical protein GLOTRDRAFT_94687 [Gloeophyllum trabeum ATCC 11539]
g752	477	3939	0.78	-	.	XP_007763566.1	71.09	1062	268	14	1	1035	1	1050	0	1506	TAF1 transcription initiation factor TFIID subunit TAF1 [Coniophora puteana RWD-64-598 SS2]
g753	4074	5244	0.24	+	.	XP_003038805.1	43.19	257	108	4	1	236	5	244	1e-66	214	hypothetical protein SCHCODRAFT_104309 [Schizophyllum commune H4-8]
g755	8615	10847	0.96	-	.	XP_001828965.1	39.82	678	330	22	27	678	17	642	2e-108	352	hypothetical protein CC1G_03759 [Coprinopsis cinerea okayama7#130]
g756	11000	13711	0.05	+	.	XP_007390191.1	76.25	80	19	0	3	82	4	83	1e-34	135	hypothetical protein PHACADRAFT_110419 [Phanerochaete carnosa HHB-10118-sp]
g757	13866	14694	0.33	-	.	XP_007768505.1	55.86	222	71	6	14	222	1	208	1e-64	207	hypothetical protein CONPUDRAFT_165304 [Coniophora puteana RWD-64-598 SS2]
g758	14865	19384	0.18	-	.	XP_001873916.1	46.44	773	361	16	6	739	7	765	0	613	predicted protein [Laccaria bicolor S238N-H82]
g759	19576	21039	0.94	+	.	XP_007265878.1	82.8	314	52	1	1	312	1	314	0	557	Pkinase-domain-containing protein [Fomitiporia mediterranea MF3/22]
g760	21143	34587	0.01	-	.	XP_001873917.1	60.43	2363	811	32	698	2976	2	2324	0	2791	predicted protein [Laccaria bicolor S238N-H82]
g761	723	1878	0.27	+	.	XP_007315416.1	39.8	304	147	7	21	314	40	317	2e-60	204	hypothetical protein SERLADRAFT_435102 [Serpula lacrymans var. lacrymans S7.9]
g762	2341	5212	0.09	+	.	XP_007365208.1	67.18	847	252	9	4	839	15	846	0	1170	phospholipase D/nuclease [Dichomitus squalens LYAD-421 SS1]
g763	5428	7863	0.13	+	.	XP_007318120.1	84.21	665	103	2	1	664	1	664	0	1175	hypothetical protein SERLADRAFT_355921 [Serpula lacrymans var. lacrymans S7.9]
g764	8259	9516	0.22	+	.	XP_001877896.1	38.65	414	225	10	8	399	6	412	3e-76	250	predicted protein [Laccaria bicolor S238N-H82]
g765	9603	11704	0.06	-	.	XP_007767167.1	55.67	476	134	9	20	440	16	469	6e-171	497	G-protein alpha subunit [Coniophora puteana RWD-64-598 SS2]
g766	13393	14554	0.68	+	.	XP_012182618.1	29.73	111	69	2	6	109	4	112	0.0002	48.9	predicted protein [Fibroporia radiculosa]
g767	14902	16103	0.88	-	.	XP_001879852.1	46.49	385	156	9	1	345	1	375	5e-107	327	predicted protein [Laccaria bicolor S238N-H82]
g768	16248	17568	0.34	+	.	XP_003026361.1	57.99	388	140	6	18	393	19	395	5e-156	455	hypothetical protein SCHCODRAFT_83615 [Schizophyllum commune H4-8]
g769	19	2181	0.11	-	.	XP_007864294.1	31.05	219	108	7	29	225	93	290	4e-23	105	hypothetical protein GLOTRDRAFT_58317 [Gloeophyllum trabeum ATCC 11539]
g770	2793	4909	0.1	+	.	XP_009540662.1	69.71	416	118	3	110	517	6	421	0	602	phosphatidylinositol synthase 1 (CDP-alcohol phosphatidyltransferase1) [Heterobasidion irregulare TC 32-1]
g771	5215	6209	0.63	-	.	XP_022576517.1	40.74	243	135	6	19	258	12	248	5e-55	186	hypothetical protein ASPZODRAFT_2129235 [Penicilliopsis zonata CBS 506.65]
g773	7387	11157	0.13	+	.	XP_001877544.1	57.6	724	204	18	218	879	29	711	0	724	predicted protein [Laccaria bicolor S238N-H82]
g774	11925	12647	0.61	-	.	XP_007770633.1	58.49	212	64	4	30	240	9	197	3e-74	232	Phox-like protein [Coniophora puteana RWD-64-598 SS2]
g775	13026	13480	0.35	+	.	XP_001877903.1	82.91	117	20	0	2	118	44	160	8e-70	214	predicted protein [Laccaria bicolor S238N-H82]
g777	16072	18098	0.04	-	.	XP_001877823.1	71.9	452	107	5	17	468	11	442	0	657	predicted protein [Laccaria bicolor S238N-H82]
g778	18455	20761	0.38	+	.	XP_008033783.1	61.46	576	189	9	1	556	1	563	0	697	hypothetical protein TRAVEDRAFT_43119 [Trametes versicolor FP-101664 SS1]
g779	21008	24231	0.08	+	.	XP_007769780.1	46.21	448	212	9	263	700	44	472	9e-131	405	alpha beta-hydrolase [Coniophora puteana RWD-64-598 SS2]
g780	24500	26080	0.74	-	.	XP_001877827.1	42.65	422	213	9	57	451	71	490	6e-105	329	predicted protein [Laccaria bicolor S238N-H82]
g781	26759	33348	0.03	-	.	XP_012178926.1	58.38	752	199	17	972	1613	509	1256	0	837	predicted protein [Fibroporia radiculosa]
g782	34283	34895	0.16	-	.	XP_007767208.1	64.18	134	48	0	1	134	1	134	1e-58	186	Prefoldin subunit 4 [Coniophora puteana RWD-64-598 SS2]
g783	35347	37584	0.29	+	.	XP_001877519.1	70.83	552	142	4	26	573	28	564	0	819	predicted protein [Laccaria bicolor S238N-H82]
g784	38497	40986	0.36	+	.	XP_003029701.1	57.54	756	261	16	49	775	44	768	0	738	hypothetical protein SCHCODRAFT_82909 [Schizophyllum commune H4-8]
g785	41419	42190	0.91	-	.	XP_003030057.1	54.05	185	77	1	1	177	3	187	1e-66	210	hypothetical protein SCHCODRAFT_82660 [Schizophyllum commune H4-8]
g786	42972	46242	0.28	+	.	XP_007318163.1	63.71	835	269	9	10	812	15	847	0	1063	hypothetical protein SERLADRAFT_369385 [Serpula lacrymans var. lacrymans S7.9]
g787	46490	48133	0.96	-	.	XP_007318176.1	34.82	606	272	19	5	513	24	603	7e-76	258	hypothetical protein SERLADRAFT_437788 [Serpula lacrymans var. lacrymans S7.9]
g788	48832	51635	0.61	+	.	XP_001877509.1	41.27	487	220	18	1	449	82	540	1e-78	283	predicted protein [Laccaria bicolor S238N-H82]
g789	52180	53620	0.31	+	.	XP_003029703.1	71.47	389	81	7	5	381	4	374	0	555	hypothetical protein SCHCODRAFT_85712 [Schizophyllum commune H4-8]
g790	54084	56716	0.04	+	.	XP_007306832.1	59.55	309	122	1	179	484	1	309	2e-139	420	hypothetical protein STEHIDRAFT_82793 [Stereum hirsutum FP-91666 SS1]
g791	56933	59813	0.22	-	.	XP_008040117.1	59.9	616	210	6	249	833	1	610	0	752	iron reductase [Trametes versicolor FP-101664 SS1]
g792	61415	62146	0.7	+	.	XP_007268996.1	35.08	191	114	4	1	184	1	188	3e-16	79.3	hypothetical protein FOMMEDRAFT_158873 [Fomitiporia mediterranea MF3/22]
g793	100	1540	0.8	+	.	XP_019027741.1	36.13	310	161	6	143	418	2	308	1e-54	191	hypothetical protein L198_08314, partial [Tsuchiyaea wingfieldii CBS 7118]
g794	1587	2837	1	-	.	XP_007301661.1	35.56	135	84	2	54	187	24	156	2e-18	91.7	hypothetical protein STEHIDRAFT_154394 [Stereum hirsutum FP-91666 SS1]
g797	149	1285	0.88	-	.	XP_007307125.1	80.61	263	50	1	1	263	1	262	1e-148	425	Phosphoenolpyruvate/pyruvate domain-containing protein [Stereum hirsutum FP-91666 SS1]
g798	1762	3940	0.78	+	.	XP_007307126.1	76.14	482	112	2	3	484	2	480	0	766	general substrate transporter [Stereum hirsutum FP-91666 SS1]
g799	4572	5159	0.22	-	.	XP_007378359.1	62.93	116	40	1	3	118	4	116	4e-46	153	hypothetical protein PUNSTDRAFT_78990 [Punctularia strigosozonata HHB-11173 SS5]
g800	5257	18456	0.03	+	.	XP_001873308.1	86.89	3448	446	6	357	3799	4	3450	0	6261	dynein heavy chain protein 1 [Laccaria bicolor S238N-H82]
g801	18626	19780	0.9	-	.	XP_007378357.1	83.62	348	56	1	2	348	4	351	0	572	homoserine kinase [Punctularia strigosozonata HHB-11173 SS5]
g802	19864	24897	0.21	+	.	XP_003038792.1	55.71	1479	558	21	1	1400	1	1461	0	1580	hypothetical protein SCHCODRAFT_64843 [Schizophyllum commune H4-8]
g803	25822	29192	0.02	-	.	XP_007388218.1	63.86	440	146	3	61	499	21	448	0	563	hypothetical protein PUNSTDRAFT_108161 [Punctularia strigosozonata HHB-11173 SS5]
g804	29517	34306	0.69	-	.	XP_007860209.1	57.41	1397	519	30	104	1456	52	1416	0	1449	hypothetical protein GLOTRDRAFT_30664 [Gloeophyllum trabeum ATCC 11539]
g805	35439	38123	0.24	+	.	XP_003038793.1	45.05	91	34	2	410	500	167	241	2e-12	77	hypothetical protein SCHCODRAFT_104286 [Schizophyllum commune H4-8]
g806	38276	38965	0.91	-	.	XP_007307230.1	38.92	185	77	3	44	192	8	192	2e-30	117	hypothetical protein STEHIDRAFT_35284, partial [Stereum hirsutum FP-91666 SS1]
g807	39013	41640	0.03	+	.	XP_001832827.2	50.58	771	318	13	1	717	1	762	0	731	hypothetical protein CC1G_10676 [Coprinopsis cinerea okayama7#130]
g808	320	1679	0.25	-	.	XP_009551799.1	49.03	310	156	2	8	316	6	314	1e-98	316	hypothetical protein HETIRDRAFT_328617 [Heterobasidion irregulare TC 32-1]
g812	32	2748	0.22	+	.	XP_007330844.1	36	650	355	9	49	695	6	597	2e-126	398	hypothetical protein AGABI1DRAFT_60708, partial [Agaricus bisporus var. burnettii JB137-S8]
g813	3432	7050	0.77	-	.	XP_001877162.1	43.94	908	472	9	142	1016	225	1128	0	707	predicted protein [Laccaria bicolor S238N-H82]
g817	1843	2558	0.41	-	.	XP_007865664.1	34.04	235	130	4	6	216	5	238	2e-35	132	hypothetical protein GLOTRDRAFT_60323 [Gloeophyllum trabeum ATCC 11539]
g818	2755	3530	0.96	+	.	XP_007865773.1	56.61	242	61	3	1	242	4	201	6e-83	254	phospholipid methyltransferase [Gloeophyllum trabeum ATCC 11539]
g819	229	4421	0.21	+	.	XP_001873755.1	33.45	577	345	11	163	721	118	673	2e-90	327	predicted protein [Laccaria bicolor S238N-H82]
g821	29	1824	0.54	-	.	XP_003034834.1	38.11	488	282	8	1	485	233	703	3e-108	354	hypothetical protein SCHCODRAFT_104994 [Schizophyllum commune H4-8]
g830	135	1584	0.41	-	.	XP_001890563.1	27.96	279	157	10	33	293	3	255	1e-20	97.8	predicted protein [Laccaria bicolor S238N-H82]
g831	28	1540	0.86	-	.	XP_007403211.1	35.29	238	142	6	138	368	128	360	7e-32	130	hypothetical protein PHACADRAFT_189225 [Phanerochaete carnosa HHB-10118-sp]
g832	2617	3566	0.14	-	.	XP_007769829.1	39.33	89	44	4	199	278	112	199	7e-05	48.5	hypothetical protein CONPUDRAFT_74153 [Coniophora puteana RWD-64-598 SS2]
g836	3099	5625	0.1	+	.	XP_007386904.1	26.52	230	138	9	198	423	2	204	6e-07	57.8	hypothetical protein PUNSTDRAFT_145663 [Punctularia strigosozonata HHB-11173 SS5]
g837	7981	10287	0.12	-	.	XP_003028853.1	80.48	456	88	1	175	629	1	456	0	754	hypothetical protein SCHCODRAFT_69850 [Schizophyllum commune H4-8]
g838	10988	11892	0.21	+	.	XP_007314058.1	26.32	171	116	5	4	172	7	169	2e-08	60.1	hypothetical protein SERLADRAFT_458104 [Serpula lacrymans var. lacrymans S7.9]
g843	1433	5008	0.08	-	.	XP_001879426.1	53.62	511	208	10	35	522	49	553	7e-167	507	predicted protein [Laccaria bicolor S238N-H82]
g844	5646	7837	0.16	+	.	XP_001875231.1	43.09	557	212	16	11	503	113	628	2e-126	402	predicted protein [Laccaria bicolor S238N-H82]
g845	8687	10957	0.08	-	.	XP_007321666.1	36.65	532	269	8	17	483	22	550	6e-101	322	putative monooxygenase [Serpula lacrymans var. lacrymans S7.9]
g846	11861	18471	0.01	-	.	XP_007867227.1	61.03	916	272	16	215	1074	1	887	0	1034	OPT-domain-containing protein [Gloeophyllum trabeum ATCC 11539]
g847	19130	23399	0.07	+	.	XP_008033944.1	34.67	998	510	26	32	934	49	999	4e-155	499	hypothetical protein TRAVEDRAFT_43949 [Trametes versicolor FP-101664 SS1]
g848	23739	24799	0.21	+	.	XP_007871247.1	32.48	314	172	7	11	293	40	344	3e-45	164	alpha/beta-hydrolase [Gloeophyllum trabeum ATCC 11539]
g849	24935	26526	0.57	-	.	XP_001880784.1	64.98	534	142	12	1	499	1	524	0	665	predicted protein [Laccaria bicolor S238N-H82]
g850	27272	28702	0.85	+	.	XP_009544243.1	34.72	288	142	9	155	399	187	471	3e-35	142	hypothetical protein HETIRDRAFT_450031 [Heterobasidion irregulare TC 32-1]
g851	28839	30789	0.56	-	.	XP_003033680.1	64.14	396	137	1	16	411	22	412	5e-180	520	hypothetical protein SCHCODRAFT_106550 [Schizophyllum commune H4-8]
g852	32029	36660	0.01	-	.	XP_003033680.1	51.92	416	182	8	402	809	5	410	1e-134	418	hypothetical protein SCHCODRAFT_106550 [Schizophyllum commune H4-8]
g853	37368	38818	0.19	+	.	XP_007387863.1	50.67	375	147	12	37	393	22	376	4e-70	233	hypothetical protein PUNSTDRAFT_146218 [Punctularia strigosozonata HHB-11173 SS5]
g854	39105	41779	0.54	-	.	XP_003032169.1	40.09	908	388	32	6	791	2	875	2e-144	455	hypothetical protein SCHCODRAFT_108941 [Schizophyllum commune H4-8]
g855	41889	43804	0.16	+	.	XP_008039413.1	36.46	469	188	20	22	438	30	440	9e-54	202	hypothetical protein TRAVEDRAFT_49002 [Trametes versicolor FP-101664 SS1]
g856	44515	45243	0.18	+	.	XP_007305716.1	42.86	77	37	2	4	79	1	71	1e-10	62	hypothetical protein STEHIDRAFT_20176, partial [Stereum hirsutum FP-91666 SS1]
g857	45882	48523	0.16	-	.	XP_001880772.1	74.72	708	147	6	3	678	2	709	0	1097	predicted protein [Laccaria bicolor S238N-H82]
g860	269	2325	0.26	-	.	XP_008043115.1	37.45	275	160	4	311	581	1	267	4e-55	195	hypothetical protein TRAVEDRAFT_132088, partial [Trametes versicolor FP-101664 SS1]
g862	3623	7039	0.32	-	.	XP_001828296.2	27.1	727	419	27	272	935	285	963	8e-47	187	hypothetical protein CC1G_02877 [Coprinopsis cinerea okayama7#130]
g863	182	1607	0.97	+	.	XP_007331170.1	63.04	349	114	6	1	345	1	338	2e-147	432	hypothetical protein AGABI1DRAFT_121584 [Agaricus bisporus var. burnettii JB137-S8]
g864	2064	4103	0.28	+	.	XP_007333136.1	57.45	517	187	7	2	486	1	516	0	588	hypothetical protein AGABI1DRAFT_131498 [Agaricus bisporus var. burnettii JB137-S8]
g865	4499	6245	0.79	-	.	XP_001876301.1	63.59	434	154	3	6	437	9	440	0	600	delta-12 fatty acid desaturase protein [Laccaria bicolor S238N-H82]
g866	7045	11898	0.03	+	.	XP_007316774.1	91.51	424	35	1	381	804	1	423	0	815	hypothetical protein SERLADRAFT_463796 [Serpula lacrymans var. lacrymans S7.9]
g867	12501	13463	0.25	-	.	XP_001840645.1	47.28	294	121	7	1	291	1	263	2e-81	255	RNA methyltransferase [Coprinopsis cinerea okayama7#130]
g868	13853	15437	0.98	+	.	XP_007308538.1	23.32	223	150	6	131	336	49	267	6e-08	60.8	hypothetical protein STEHIDRAFT_124542 [Stereum hirsutum FP-91666 SS1]
g870	17423	21432	0.47	-	.	XP_021869319.1	52.49	1164	450	14	3	1117	24	1133	0	1219	hypothetical protein BD324DRAFT_582681 [Kockovaella imperatae]
g876	3296	5685	0.39	+	.	XP_001874492.1	25.03	759	460	21	21	706	18	740	2e-48	187	predicted protein [Laccaria bicolor S238N-H82]
g877	123	845	0.69	+	.	XP_003002846.1	58.62	203	82	2	2	203	189	390	8e-77	244	secreted protein [Verticillium alfalfae VaMs.102]
g879	164	3983	0.44	+	.	XP_001835316.2	53.07	995	399	11	203	1146	257	1234	0	1017	transcriptional factor B3 [Coprinopsis cinerea okayama7#130]
g880	244	2643	0.56	-	.	XP_007315453.1	69.19	675	139	10	113	739	33	686	0	912	hypothetical protein SERLADRAFT_347000 [Serpula lacrymans var. lacrymans S7.9]
g883	5061	7332	0.07	-	.	XP_003028455.1	37.03	424	207	12	97	469	93	507	1e-61	229	hypothetical protein SCHCODRAFT_112868 [Schizophyllum commune H4-8]
g884	26	447	0.72	+	.	XP_007862545.1	85.58	104	14	1	1	104	295	397	1e-56	188	MT-A70-domain-containing protein [Gloeophyllum trabeum ATCC 11539]
g885	805	2809	0.24	-	.	XP_001880468.1	60.44	551	183	13	43	573	39	574	0	543	predicted protein [Laccaria bicolor S238N-H82]
g886	2918	5166	0.47	+	.	XP_001836935.2	37.28	279	118	9	414	643	644	914	3e-33	142	hypothetical protein CC1G_00071 [Coprinopsis cinerea okayama7#130]
g887	5233	5886	0.31	-	.	XP_014541422.1	25	208	116	8	6	176	821	1025	0.0007	45.1	ATPase, P-type, calcium-transporting, PMCA-type, partial [Metarhizium brunneum ARSEF 3297]
g888	5954	11120	0.02	+	.	XP_001876329.1	61.43	713	255	6	306	1013	35	732	0	880	predicted protein [Laccaria bicolor S238N-H82]
g889	11751	15219	0.2	+	.	XP_007768512.1	34.72	792	432	21	35	786	21	767	2e-124	405	hypothetical protein CONPUDRAFT_165310 [Coniophora puteana RWD-64-598 SS2]
g890	15409	17895	0.09	+	.	XP_006456058.1	74.21	504	129	1	13	515	10	513	0	802	hypothetical protein AGABI2DRAFT_227791 [Agaricus bisporus var. bisporus H97]
g892	21942	23055	0.5	+	.	XP_001831558.1	66.22	296	94	1	39	328	26	321	2e-145	422	sphingosine hydroxylase [Coprinopsis cinerea okayama7#130]
g893	23338	26644	0.46	+	.	XP_003037685.1	48.37	860	385	11	172	989	6	848	0	791	hypothetical protein SCHCODRAFT_65166 [Schizophyllum commune H4-8]
g894	167	2147	0.29	-	.	XP_001832944.2	32.09	374	216	7	150	498	204	564	7e-48	184	hypothetical protein CC1G_01006 [Coprinopsis cinerea okayama7#130]
g895	2498	3685	0.75	+	.	XP_001880798.1	28.31	219	140	7	20	233	112	318	1e-15	83.6	predicted protein [Laccaria bicolor S238N-H82]
g896	131	2110	0.26	+	.	XP_009540514.1	66.79	277	92	0	247	523	12	288	7e-130	390	hypothetical protein HETIRDRAFT_307698, partial [Heterobasidion irregulare TC 32-1]
g897	136	1819	0.99	-	.	XP_008038664.1	29.34	167	113	3	354	517	8	172	2e-11	69.3	hypothetical protein TRAVEDRAFT_124826 [Trametes versicolor FP-101664 SS1]
g898	332	3720	0.37	+	.	XP_001832963.2	34.27	852	455	21	152	945	6	810	1e-144	459	hypothetical protein CC1G_01025 [Coprinopsis cinerea okayama7#130]
g900	20	6740	0.13	-	.	XP_012180707.1	37.58	1796	994	42	12	1728	3	1750	0	1082	predicted protein [Fibroporia radiculosa]
g901	7257	12159	0.01	+	.	XP_001878369.1	40.5	121	57	4	97	204	51	169	5e-12	72.8	predicted protein [Laccaria bicolor S238N-H82]
g902	12459	13463	0.88	-	.	XP_002838132.1	27.93	333	191	14	6	311	93	403	7e-24	106	hypothetical protein [Tuber melanosporum Mel28]
g903	14121	16325	0.45	-	.	XP_013425533.1	40.82	490	268	3	46	515	6	493	1e-124	385	general substrate transporter [Aureobasidium namibiae CBS 147.97]
g905	17524	18234	0.17	-	.	XP_007316511.1	45.1	51	24	1	9	59	30	76	0.0002	43.9	hypothetical protein SERLADRAFT_384889 [Serpula lacrymans var. lacrymans S7.9]
g906	18817	23096	0.07	+	.	XP_007313974.1	76.47	1207	265	7	4	1192	1	1206	0	1886	hypothetical protein SERLADRAFT_445528 [Serpula lacrymans var. lacrymans S7.9]
g907	23479	24568	0.72	+	.	XP_006464009.1	64.98	257	87	2	52	307	24	278	2e-112	336	hypothetical protein AGABI2DRAFT_194621 [Agaricus bisporus var. bisporus H97]
g908	24801	26538	0.3	-	.	XP_008042494.1	24.75	295	175	8	43	308	49	325	4e-06	55.1	hypothetical protein TRAVEDRAFT_74204 [Trametes versicolor FP-101664 SS1]
g909	27093	28653	0.69	+	.	XP_007774541.1	28.7	460	270	21	13	444	10	439	2e-30	129	hypothetical protein CONPUDRAFT_169532 [Coniophora puteana RWD-64-598 SS2]
g910	381	1341	0.32	-	.	XP_001836404.2	53.3	182	81	1	4	181	23	204	1e-61	198	hypothetical protein CC1G_07051 [Coprinopsis cinerea okayama7#130]
g911	1442	1891	0.83	+	.	XP_001836403.1	55.42	83	37	0	17	99	1	83	7e-25	97.4	hypothetical protein CC1G_07050 [Coprinopsis cinerea okayama7#130]
g912	2736	4456	0.64	-	.	XP_003031992.1	42.66	586	227	26	1	536	2	528	3e-93	303	hypothetical protein SCHCODRAFT_257032 [Schizophyllum commune H4-8]
g913	6601	7893	0.8	-	.	XP_001836401.1	55.05	376	140	10	6	363	6	370	2e-127	379	transcription factor iws1 [Coprinopsis cinerea okayama7#130]
g914	8334	10779	0.33	+	.	XP_001836400.2	37.53	730	319	20	45	762	100	704	1e-105	348	hypothetical protein CC1G_07047 [Coprinopsis cinerea okayama7#130]
g915	918	4524	0.04	+	.	XP_003027305.1	35.34	283	146	10	36	310	15	268	3e-35	142	hypothetical protein SCHCODRAFT_61214 [Schizophyllum commune H4-8]
g916	4805	8138	0.24	+	.	XP_001880678.1	61.41	482	156	9	397	853	20	496	2e-170	511	predicted protein [Laccaria bicolor S238N-H82]
g917	8556	10841	0.11	-	.	XP_001889083.1	31.07	280	137	9	52	310	51	295	7e-27	118	predicted protein [Laccaria bicolor S238N-H82]
g918	11333	13771	0.28	-	.	XP_007301879.1	39.17	623	331	10	7	622	14	595	3e-132	409	alcohol oxidase [Stereum hirsutum FP-91666 SS1]
g919	15418	17042	0.18	+	.	XP_007399024.1	36.88	282	171	6	58	336	39	316	2e-49	176	hypothetical protein PHACADRAFT_261275 [Phanerochaete carnosa HHB-10118-sp]
g920	17498	18747	0.12	+	.	XP_007314058.1	25.61	246	163	9	12	242	6	246	6e-09	63.2	hypothetical protein SERLADRAFT_458104 [Serpula lacrymans var. lacrymans S7.9]
g921	19259	21762	0.24	+	.	XP_001877473.1	65.83	556	188	2	29	582	25	580	0	747	drug:h+ antiporter [Laccaria bicolor S238N-H82]
g922	21925	26252	0.02	-	.	XP_001880677.1	40.97	925	388	32	50	857	160	1043	2e-127	426	predicted protein [Laccaria bicolor S238N-H82]
g923	26495	32313	0.02	+	.	XP_006459346.1	60.83	697	258	5	260	949	6	694	0	818	hypothetical protein AGABI2DRAFT_218464 [Agaricus bisporus var. bisporus H97]
g924	204	3955	0.22	+	.	XP_001887224.1	45.24	829	328	10	455	1160	350	1175	0	697	reverse transcriptase-RNase H-integrase [Laccaria bicolor S238N-H82]
g925	292	1874	0.04	+	.	XP_001889649.1	41.54	337	112	12	4	257	231	565	1e-46	177	predicted protein [Laccaria bicolor S238N-H82]
g926	157	1291	0.41	-	.	XP_007869259.1	30.46	197	120	5	107	302	112	292	1e-16	85.5	hypothetical protein GLOTRDRAFT_132183 [Gloeophyllum trabeum ATCC 11539]
g929	506	3770	0.49	+	.	XP_003028682.1	65.53	937	292	11	1	921	1	922	0	1219	hypothetical protein SCHCODRAFT_70047 [Schizophyllum commune H4-8]
g930	3795	7336	0.29	-	.	XP_003029397.1	58.28	930	360	12	38	947	15	936	0	1072	hypothetical protein SCHCODRAFT_69628 [Schizophyllum commune H4-8]
g931	7847	8698	0.87	+	.	XP_001837731.2	41.84	141	77	3	1	139	1	138	2e-25	105	hypothetical protein CC1G_06937 [Coprinopsis cinerea okayama7#130]
g932	251	8399	0.01	-	.	XP_003038717.1	57.15	1237	437	22	16	1224	25	1196	0	1244	hypothetical protein SCHCODRAFT_80873 [Schizophyllum commune H4-8]
g933	8910	12809	0.14	+	.	XP_007763535.1	72.86	711	161	9	186	886	1	689	0	1027	Sec1-like protein [Coniophora puteana RWD-64-598 SS2]
g934	12957	14249	0.38	-	.	XP_009540719.1	54.57	339	142	5	1	330	1	336	1e-116	349	hypothetical protein HETIRDRAFT_377301 [Heterobasidion irregulare TC 32-1]
g935	14585	15437	0.56	+	.	XP_012177394.1	43.9	246	100	5	4	240	9	225	1e-56	189	predicted protein [Fibroporia radiculosa]
g936	15478	16416	0.3	-	.	XP_001874087.1	39.06	297	176	5	1	294	1	295	9e-58	195	predicted protein [Laccaria bicolor S238N-H82]
g937	16602	17912	0.64	-	.	XP_003038836.1	52.83	424	186	7	2	417	6	423	1e-138	412	hypothetical protein SCHCODRAFT_46196 [Schizophyllum commune H4-8]
g938	18090	19583	0.48	-	.	XP_007763580.1	43.62	447	196	14	1	416	22	443	2e-78	258	hypothetical protein CONPUDRAFT_161566 [Coniophora puteana RWD-64-598 SS2]
g939	19763	21803	0.57	+	.	XP_001873461.1	63.2	663	182	18	1	617	1	647	0	759	predicted protein [Laccaria bicolor S238N-H82]
g940	22209	23445	0.44	-	.	XP_007359939.1	56.62	355	127	7	1	339	1	344	1e-118	355	hypothetical protein DICSQDRAFT_48045 [Dichomitus squalens LYAD-421 SS1]
g941	23858	26082	0.1	-	.	XP_009540720.1	38.46	585	282	15	51	575	6	572	3e-119	374	hypothetical protein HETIRDRAFT_306016 [Heterobasidion irregulare TC 32-1]
g942	26231	27989	0.08	-	.	XP_007390776.1	48.05	256	97	10	153	377	14	264	2e-62	209	hypothetical protein PHACADRAFT_85198 [Phanerochaete carnosa HHB-10118-sp]
g943	28604	33770	0.05	+	.	XP_001874060.1	69	1429	343	25	1	1369	56	1444	0	1863	predicted protein [Laccaria bicolor S238N-H82]
g944	34039	37730	0.09	+	.	XP_001829281.2	61.72	606	194	9	18	598	32	624	0	749	ATP binding protein [Coprinopsis cinerea okayama7#130]
g945	38330	41134	0.51	+	.	XP_012182929.1	46.15	895	391	24	96	934	143	1002	0	682	predicted protein [Fibroporia radiculosa]
g946	41577	44157	0.18	-	.	XP_007312962.1	31.46	677	393	16	162	798	80	725	5e-74	263	hypothetical protein SERLADRAFT_412541 [Serpula lacrymans var. lacrymans S7.9]
g947	44787	45727	0.34	-	.	XP_009540834.1	50.88	226	87	7	1	204	1	224	9e-60	198	hypothetical protein HETIRDRAFT_447506 [Heterobasidion irregulare TC 32-1]
g949	47301	48581	0.36	+	.	XP_009546033.1	48.57	385	166	8	3	358	2	383	1e-115	350	family S63 unassigned serine peptidase [Heterobasidion irregulare TC 32-1]
g950	99	2886	0.05	-	.	XP_007329344.1	57.32	799	267	18	14	749	18	805	0	860	hypothetical protein AGABI1DRAFT_120126 [Agaricus bisporus var. burnettii JB137-S8]
g951	2993	5170	0.47	+	.	XP_007315631.1	47.1	637	296	12	2	613	3	623	0	542	hypothetical protein SERLADRAFT_367099 [Serpula lacrymans var. lacrymans S7.9]
g952	5230	6339	0.77	-	.	XP_012180879.1	86.49	296	40	0	1	296	1	296	0	536	predicted protein [Fibroporia radiculosa]
g953	6628	7418	0.98	+	.	XP_007773414.1	90.26	195	17	1	20	212	21	215	3e-126	364	RNA-binding domain-containing protein [Coniophora puteana RWD-64-598 SS2]
g954	7639	9707	0.86	-	.	XP_007870929.1	46.58	614	283	10	8	589	3	603	2e-174	517	RNI-like protein [Gloeophyllum trabeum ATCC 11539]
g955	9802	12154	0.37	+	.	XP_007315634.1	64.72	632	193	7	1	604	1	630	0	802	hypothetical protein SERLADRAFT_446779 [Serpula lacrymans var. lacrymans S7.9]
g956	12477	13905	0.51	-	.	XP_007768608.1	29.18	425	248	13	7	420	8	390	1e-28	122	hypothetical protein CONPUDRAFT_165413 [Coniophora puteana RWD-64-598 SS2]
g957	14031	15073	0.27	-	.	XP_007774623.1	57.74	239	97	2	4	238	7	245	2e-94	286	hypothetical protein CONPUDRAFT_132147 [Coniophora puteana RWD-64-598 SS2]
g958	15275	16711	0.12	-	.	XP_001879991.1	53.3	349	136	5	1	323	1	348	3e-113	343	predicted protein [Laccaria bicolor S238N-H82]
g959	17102	19216	0.01	-	.	XP_003026880.1	27.14	549	259	15	44	479	18	538	1e-49	187	hypothetical protein SCHCODRAFT_113969 [Schizophyllum commune H4-8]
g960	19480	22376	0.21	+	.	XP_007315664.1	64.04	798	227	10	1	770	1	766	0	972	hypothetical protein SERLADRAFT_446809 [Serpula lacrymans var. lacrymans S7.9]
g961	22916	24031	0.09	+	.	XP_001877139.1	65.33	150	52	0	1	150	1	150	5e-65	209	predicted protein [Laccaria bicolor S238N-H82]
g962	25126	27182	0.78	+	.	XP_007393768.1	68.95	512	159	0	12	523	15	526	0	743	hypothetical protein PHACADRAFT_182787 [Phanerochaete carnosa HHB-10118-sp]
g963	27249	27782	0.92	+	.	XP_007315624.1	35.05	214	96	8	7	177	8	221	7e-19	86.7	hypothetical protein SERLADRAFT_435308 [Serpula lacrymans var. lacrymans S7.9]
g964	28237	29752	0.82	+	.	XP_009546694.1	49.5	501	182	10	1	430	1	501	2e-136	410	hypothetical protein HETIRDRAFT_445021 [Heterobasidion irregulare TC 32-1]
g965	30308	31620	0.61	-	.	XP_001876709.1	57.8	436	148	12	13	415	19	451	2e-138	412	predicted protein [Laccaria bicolor S238N-H82]
g967	41	807	0.4	-	.	XP_007871337.1	26.14	176	122	4	27	196	123	296	2e-06	52.8	WD40 repeat-like protein [Gloeophyllum trabeum ATCC 11539]
g969	188	3049	0.03	-	.	XP_007314720.1	32.98	473	253	4	306	714	140	612	8e-76	274	hypothetical protein SERLADRAFT_354415 [Serpula lacrymans var. lacrymans S7.9]
g970	3276	4371	0.37	+	.	XP_008037924.1	53.67	300	110	6	13	308	43	317	6e-103	313	CRAL/TRIO domain-containing protein [Trametes versicolor FP-101664 SS1]
g971	6364	7620	0.7	+	.	XP_007330024.1	40.26	385	103	17	5	297	103	452	6e-49	182	hypothetical protein AGABI1DRAFT_106860 [Agaricus bisporus var. burnettii JB137-S8]
g972	8921	13512	0.55	+	.	XP_007319460.1	30.62	1009	493	33	497	1440	537	1403	8e-95	342	hypothetical protein SERLADRAFT_450025 [Serpula lacrymans var. lacrymans S7.9]
g973	18227	18949	0.45	-	.	XP_001875810.1	33.33	234	115	11	25	231	23	242	4e-14	74.7	predicted protein [Laccaria bicolor S238N-H82]
g974	20098	21173	0.61	+	.	XP_009546590.1	59.74	231	70	2	1	210	1	229	2e-87	267	hypothetical protein HETIRDRAFT_418015 [Heterobasidion irregulare TC 32-1]
g975	21286	22033	0.55	-	.	XP_001877998.1	35.23	176	93	6	1	158	1	173	4e-24	101	predicted protein [Laccaria bicolor S238N-H82]
g976	22250	23695	0.31	+	.	XP_014076992.1	23.39	342	192	15	60	349	32	355	1e-08	62.8	hypothetical protein COCC4DRAFT_33189 [Bipolaris maydis ATCC 48331]
g977	24356	24945	0.55	-	.	XP_662201.1	25.45	110	82	0	34	143	69	178	0.0002	47	pothetical protein AN4597.2 [Aspergillus nidulans FGSC A4]
g978	25594	29575	0.04	+	.	XP_001875910.1	41.15	678	323	22	337	956	53	712	8e-131	421	predicted protein [Laccaria bicolor S238N-H82]
g979	30389	32466	0.5	+	.	XP_007385856.1	56.59	516	217	2	28	536	2	517	0	624	cytochrome P450 [Punctularia strigosozonata HHB-11173 SS5]
g980	33203	34273	0.64	+	.	XP_007379966.1	59.76	251	80	3	4	233	11	261	2e-97	293	oxidoreductase protein [Punctularia strigosozonata HHB-11173 SS5]
g981	34493	39895	0.4	-	.	XP_003032257.1	59.76	1317	469	23	201	1483	14	1303	0	1469	phytochrome-like protein [Schizophyllum commune H4-8]
g982	132	1992	0.23	+	.	XP_007315652.1	83.65	477	73	3	17	492	4	476	0	838	hypothetical protein SERLADRAFT_461245 [Serpula lacrymans var. lacrymans S7.9]
g984	3671	5341	0.29	-	.	XP_007775864.1	66.53	472	129	9	1	445	26	495	0	593	DUF455-domain-containing protein [Coniophora puteana RWD-64-598 SS2]
g985	5512	7592	0.04	+	.	XP_007315610.1	57.71	350	124	5	11	354	16	347	6e-136	406	hypothetical protein SERLADRAFT_461114 [Serpula lacrymans var. lacrymans S7.9]
g986	7726	9466	0.44	+	.	XP_012181773.1	54.22	498	218	6	34	523	58	553	6e-151	452	predicted protein [Fibroporia radiculosa]
g987	313	2016	0.83	-	.	XP_007330844.1	32.82	451	256	11	12	456	194	603	3e-63	223	hypothetical protein AGABI1DRAFT_60708, partial [Agaricus bisporus var. burnettii JB137-S8]
g988	96	1632	1	-	.	XP_007388241.1	42.67	532	243	13	2	488	3	517	2e-133	405	PLC-like phosphodiesterase [Punctularia strigosozonata HHB-11173 SS5]
g989	2590	3984	0.41	+	.	XP_001833003.1	32.66	447	229	13	5	405	14	434	4e-56	201	hypothetical protein CC1G_01065 [Coprinopsis cinerea okayama7#130]
g990	4647	5596	0.09	+	.	XP_007393768.1	44.76	210	55	7	59	210	172	378	9e-35	135	hypothetical protein PHACADRAFT_182787 [Phanerochaete carnosa HHB-10118-sp]
g991	7030	8058	0.9	-	.	XP_009551911.1	63.64	308	108	1	1	304	1	308	1e-138	403	hypothetical protein HETIRDRAFT_446634 [Heterobasidion irregulare TC 32-1]
g992	8742	11244	0.02	+	.	XP_008033676.1	65.77	298	102	0	362	659	1	298	3e-138	415	chromatin associated protein KTI12 [Trametes versicolor FP-101664 SS1]
g993	11472	14083	0.12	+	.	XP_007864139.1	51.67	660	282	7	22	672	15	646	0	696	hypothetical protein GLOTRDRAFT_73425 [Gloeophyllum trabeum ATCC 11539]
g994	14189	15391	0.89	-	.	XP_001883613.1	24.7	247	148	9	57	282	175	404	0.0001	50.1	predicted protein [Laccaria bicolor S238N-H82]
g995	776	2492	0.79	+	.	XP_007363348.1	68.36	531	164	3	7	536	57	584	0	749	protein kinase subdomain-containing protein PKL/CAK/Fmp29 [Dichomitus squalens LYAD-421 SS1]
g996	2951	3772	0.5	+	.	XP_007333984.1	30.33	122	77	1	19	140	12	125	3e-14	73.6	hypothetical protein AGABI1DRAFT_80020, partial [Agaricus bisporus var. burnettii JB137-S8]
g997	4218	5810	0.19	-	.	XP_007323123.1	66.56	299	59	6	4	264	3	298	6e-127	374	hypothetical protein SERLADRAFT_477903 [Serpula lacrymans var. lacrymans S7.9]
g998	5999	8516	0.86	+	.	XP_007332721.1	51.38	654	233	15	1	623	1	600	0	627	hypothetical protein AGABI1DRAFT_102196 [Agaricus bisporus var. burnettii JB137-S8]
g1001	77	1421	0.59	+	.	XP_002910308.1	62.09	153	40	2	204	347	519	662	7e-46	176	hypothetical protein CC1G_15737 [Coprinopsis cinerea okayama7#130]
g1002	211	1780	0.61	+	.	XP_007329672.1	54.17	480	207	5	4	471	1	479	8e-162	510	hypothetical protein AGABI1DRAFT_39918 [Agaricus bisporus var. burnettii JB137-S8]
g1003	155	2591	0.86	+	.	XP_007322259.1	53.66	792	255	20	5	696	2	781	0	743	hypothetical protein SERLADRAFT_441658 [Serpula lacrymans var. lacrymans S7.9]
g1004	2904	4964	0.43	-	.	XP_001881884.1	35.31	490	282	12	25	497	6	477	7e-76	257	predicted protein [Laccaria bicolor S238N-H82]
g1005	7059	7948	0.23	+	.	XP_007333452.1	64.82	199	70	0	19	217	2	200	9e-95	283	hypothetical protein AGABI1DRAFT_116106 [Agaricus bisporus var. burnettii JB137-S8]
g1006	437	3163	0.29	+	.	XP_007313118.1	39.86	148	84	2	680	827	4	146	5e-30	123	hypothetical protein SERLADRAFT_377101 [Serpula lacrymans var. lacrymans S7.9]
g1007	3222	8335	0.07	-	.	XP_007298502.1	54.49	512	218	6	949	1449	52	559	2e-179	555	FAD/NAD-P-binding domain-containing protein [Stereum hirsutum FP-91666 SS1]
g1008	9243	10295	0.59	+	.	XP_007363316.1	46.32	231	120	3	28	255	1	230	5e-63	206	hypothetical protein DICSQDRAFT_54310, partial [Dichomitus squalens LYAD-421 SS1]
g1009	10443	11475	0.71	-	.	XP_007322111.1	44.34	318	124	8	11	275	20	337	5e-78	249	white collar 2 type of transcription factor [Serpula lacrymans var. lacrymans S7.9]
g1010	11752	13296	0.35	-	.	XP_009541816.1	77.78	306	55	5	5	302	4	304	7e-167	474	hypothetical protein HETIRDRAFT_44428 [Heterobasidion irregulare TC 32-1]
g1011	13870	22807	0.03	-	.	XP_003035696.1	62.4	2037	639	27	600	2565	20	2000	0	2217	kinesin [Schizophyllum commune H4-8]
g1012	23077	24367	0.58	-	.	XP_007862997.1	79.55	313	64	0	1	313	1	313	0	527	Ureohydrolase [Gloeophyllum trabeum ATCC 11539]
g1013	24814	25587	0.4	-	.	XP_007321625.1	36.14	202	122	3	20	217	24	222	3e-36	134	putative terpene cyclase [Serpula lacrymans var. lacrymans S7.9]
g1016	67	557	0.36	-	.	XP_001876484.1	43.24	74	39	2	19	91	15	86	5e-11	63.2	predicted protein [Laccaria bicolor S238N-H82]
g1017	1133	2073	0.09	-	.	XP_007864055.1	28.33	240	135	9	1	205	71	308	4e-16	81.3	aspartic proteinase [Gloeophyllum trabeum ATCC 11539]
g1019	4532	6977	0.24	+	.	XP_001877043.1	55.56	378	141	3	334	684	4	381	1e-143	434	predicted protein [Laccaria bicolor S238N-H82]
g1020	7113	12634	0.02	+	.	XP_001877042.1	49.14	932	414	23	12	897	34	951	0	827	carbohydrate esterase family 9 protein [Laccaria bicolor S238N-H82]
g1021	13100	17899	0.04	+	.	XP_001877040.1	43.41	979	449	28	43	964	15	945	0	624	predicted protein [Laccaria bicolor S238N-H82]
g1022	17922	19189	0.14	-	.	XP_003036506.1	63	373	132	4	13	383	10	378	2e-170	490	hypothetical protein SCHCODRAFT_12586 [Schizophyllum commune H4-8]
g1023	19984	21598	0.21	+	.	XP_003032109.1	74.94	403	98	2	1	401	1	402	0	652	hypothetical protein SCHCODRAFT_85165 [Schizophyllum commune H4-8]
g1024	21871	26427	0.13	+	.	XP_001876578.1	54.12	1286	513	28	61	1294	1	1261	0	1200	predicted protein [Laccaria bicolor S238N-H82]
g1025	312	1169	0.13	-	.	XP_007322159.1	38.7	261	100	6	3	208	705	960	8e-37	143	hypothetical protein SERLADRAFT_452336 [Serpula lacrymans var. lacrymans S7.9]
g1026	666	7261	0.02	+	.	XP_008045503.1	40.33	610	308	6	487	1064	5	590	4e-130	428	hypothetical protein TRAVEDRAFT_136979, partial [Trametes versicolor FP-101664 SS1]
g1027	857	2825	0.25	+	.	XP_001875860.1	61.68	488	147	5	99	547	103	589	0	625	glycoside hydrolase family 71 protein [Laccaria bicolor S238N-H82]
g1028	3348	4625	0.48	+	.	XP_001876276.1	44.33	282	154	2	1	282	1	279	7e-80	256	predicted protein [Laccaria bicolor S238N-H82]
g1029	4798	6577	0.09	-	.	XP_007360510.1	28.99	376	193	14	97	453	89	409	3e-29	124	metalloprotease [Dichomitus squalens LYAD-421 SS1]
g1030	7015	8359	0.52	-	.	XP_007332636.1	27.93	401	195	17	2	398	44	354	6e-32	130	hypothetical protein AGABI1DRAFT_115620 [Agaricus bisporus var. burnettii JB137-S8]
g1032	11876	14145	0.67	+	.	XP_007315158.1	46.82	551	185	18	52	539	89	594	8e-126	396	hypothetical protein SERLADRAFT_434841 [Serpula lacrymans var. lacrymans S7.9]
g1033	14394	16163	0.33	-	.	XP_002910694.1	34.22	374	217	9	129	488	1	359	7e-60	208	hypothetical protein CC1G_15025 [Coprinopsis cinerea okayama7#130]
g1034	16434	17222	0.22	-	.	XP_007363699.1	40.91	330	90	17	14	244	41	364	2e-22	100	hypothetical protein DICSQDRAFT_54464 [Dichomitus squalens LYAD-421 SS1]
g1035	17337	19696	0.39	-	.	XP_001876216.1	41.92	229	92	13	530	743	824	1026	2e-23	112	predicted protein [Laccaria bicolor S238N-H82]
g1036	20155	21057	0.52	-	.	XP_016271763.1	42.92	219	122	2	7	222	6	224	2e-61	200	protein disulfide oxidoreductase [Rhodotorula toruloides NP11]
g1037	21576	22797	0.54	-	.	XP_008037290.1	55.83	326	133	4	24	344	12	331	3e-127	377	hypothetical protein TRAVEDRAFT_36833 [Trametes versicolor FP-101664 SS1]
g1038	22980	24752	0.34	+	.	XP_007329778.1	64.27	529	173	7	11	525	70	596	0	696	hypothetical protein AGABI1DRAFT_74328 [Agaricus bisporus var. burnettii JB137-S8]
g1039	25088	27496	0.52	-	.	XP_009548872.1	44.48	281	141	5	379	644	4	284	2e-71	241	hypothetical protein HETIRDRAFT_323335 [Heterobasidion irregulare TC 32-1]
g1040	28122	29108	0.44	-	.	XP_001875795.1	68.06	216	58	4	54	260	86	299	3e-92	283	predicted protein [Laccaria bicolor S238N-H82]
g1041	30987	34010	0.07	+	.	XP_001876220.1	64.41	118	42	0	149	266	155	272	4e-41	165	predicted protein [Laccaria bicolor S238N-H82]
g1042	34532	36455	0.33	+	.	XP_007319678.1	61.71	410	142	6	39	439	26	429	0	526	hypothetical protein SERLADRAFT_439227 [Serpula lacrymans var. lacrymans S7.9]
g1043	36693	37194	0.62	-	.	XP_001876221.1	49.19	124	41	1	6	107	51	174	2e-38	135	predicted protein [Laccaria bicolor S238N-H82]
g1044	37303	38737	0.47	+	.	XP_001835514.1	60.07	268	82	6	4	247	7	273	1e-102	312	S-adenosylmethionine transporter [Coprinopsis cinerea okayama7#130]
g1045	408	1293	0.33	-	.	XP_003029382.1	46.15	91	47	1	54	142	378	468	1e-14	77.8	hypothetical protein SCHCODRAFT_111478 [Schizophyllum commune H4-8]
g1049	2917	3852	0.15	+	.	XP_007861639.1	29.91	234	137	9	15	225	2	231	7e-19	88.6	kinase-like protein, partial [Gloeophyllum trabeum ATCC 11539]
g1050	3887	4468	0.54	-	.	XP_007863916.1	50.99	151	53	2	1	130	1	151	2e-44	154	Rpr2-domain-containing protein [Gloeophyllum trabeum ATCC 11539]
g1051	4531	5814	0.88	+	.	XP_007362058.1	48.55	344	146	5	40	352	170	513	2e-90	289	hypothetical protein DICSQDRAFT_50615 [Dichomitus squalens LYAD-421 SS1]
g1052	5859	14290	0.07	-	.	XP_006460473.1	42.32	2616	1183	63	63	2452	42	2557	0	1796	hypothetical protein AGABI2DRAFT_220516 [Agaricus bisporus var. bisporus H97]
g1053	14676	16515	0.67	+	.	XP_001877932.1	50	196	75	2	361	533	18	213	8e-56	194	predicted protein [Laccaria bicolor S238N-H82]
g1054	16906	18249	0.26	+	.	XP_007299104.1	59.2	375	135	2	4	378	3	359	2e-156	454	GroES-like protein [Stereum hirsutum FP-91666 SS1]
g1055	18349	20695	0.43	-	.	XP_001876746.1	69.21	682	149	6	1	682	1	621	0	972	predicted protein [Laccaria bicolor S238N-H82]
g1056	20765	23109	0.15	+	.	XP_007862776.1	44.03	427	201	14	144	548	218	628	2e-90	301	hypothetical protein GLOTRDRAFT_125792 [Gloeophyllum trabeum ATCC 11539]
g1057	23474	25776	0.35	-	.	XP_007862777.1	64.56	649	193	9	10	626	12	655	0	829	hypothetical protein GLOTRDRAFT_125793 [Gloeophyllum trabeum ATCC 11539]
g1058	26193	28041	0.4	-	.	XP_001876744.1	53.98	578	196	12	1	532	1	554	1e-173	511	predicted protein [Laccaria bicolor S238N-H82]
g1059	29549	30621	0.72	+	.	XP_001877178.1	43.3	358	136	13	1	298	1	351	5e-58	197	predicted protein [Laccaria bicolor S238N-H82]
g1061	34626	36173	0.57	+	.	XP_007861892.1	45.31	373	193	7	90	455	1	369	3e-111	342	glycoside hydrolase [Gloeophyllum trabeum ATCC 11539]
g1062	36198	39305	0.02	-	.	XP_006460236.1	65.03	692	193	7	1	646	12	700	0	903	hypothetical protein AGABI2DRAFT_220085 [Agaricus bisporus var. bisporus H97]
g1063	39677	44899	0.08	+	.	XP_007862416.1	60.23	689	257	3	420	1092	6	693	0	846	glutaminase GtaA [Gloeophyllum trabeum ATCC 11539]
g1064	44961	47146	0.74	-	.	XP_003036535.1	55.72	594	249	3	2	591	4	587	0	685	hypothetical protein SCHCODRAFT_49182 [Schizophyllum commune H4-8]
g1065	47198	48720	0.93	-	.	XP_007315907.1	75.56	401	93	1	1	396	1	401	0	629	hypothetical protein SERLADRAFT_447035 [Serpula lacrymans var. lacrymans S7.9]
g1066	48836	49804	0.13	+	.	XP_003037882.1	55.76	217	61	4	6	189	4	218	2e-71	224	hypothetical protein SCHCODRAFT_102557 [Schizophyllum commune H4-8]
g1067	50264	52249	0.11	+	.	XP_001877231.1	50.6	585	250	13	2	567	1	565	0	571	predicted protein [Laccaria bicolor S238N-H82]
g1068	52544	53877	0.27	+	.	XP_001873439.1	59.43	456	123	16	1	403	1	447	2e-162	478	predicted protein [Laccaria bicolor S238N-H82]
g1069	54483	55116	0.29	-	.	XP_001837278.2	36.36	165	88	3	14	164	29	190	1e-19	89	hypothetical protein CC1G_00414 [Coprinopsis cinerea okayama7#130]
g1070	56838	57669	0.97	+	.	XP_007315924.1	38.16	228	111	9	11	219	20	236	3e-38	140	hypothetical protein SERLADRAFT_461957 [Serpula lacrymans var. lacrymans S7.9]
g1071	57754	59115	0.54	-	.	XP_001878072.1	66.57	344	112	3	10	352	21	362	3e-156	453	predicted protein [Laccaria bicolor S238N-H82]
g1072	59206	59928	0.14	-	.	XP_003037864.1	74.42	172	27	1	1	172	1	155	1e-85	257	hypothetical protein SCHCODRAFT_12592 [Schizophyllum commune H4-8]
g1074	62443	68224	0.05	-	.	XP_002910068.1	64.07	540	172	5	3	539	18	538	0	661	multidrug resistance protein [Coprinopsis cinerea okayama7#130]
g1075	68467	72083	0.24	-	.	XP_001884955.1	32.99	1061	603	32	1	983	1	1031	5e-124	416	predicted protein [Laccaria bicolor S238N-H82]
g1082	125	613	0.39	+	.	XP_001874991.1	48.68	152	70	3	1	145	314	464	1e-39	145	predicted protein [Laccaria bicolor S238N-H82]
g1083	839	3186	0.15	-	.	XP_007870904.1	57.76	535	210	7	7	528	5	536	0	624	cytochrome P450 [Gloeophyllum trabeum ATCC 11539]
g1084	99	2020	0.78	+	.	XP_001876671.1	46.86	510	241	10	82	580	92	582	1e-154	469	pentatricopeptide repeat-containing protein [Laccaria bicolor S238N-H82]
g1085	2164	5046	0.54	-	.	XP_003036477.1	49.19	559	252	6	8	540	6	558	0	550	hypothetical protein SCHCODRAFT_71700 [Schizophyllum commune H4-8]
g1086	5226	10866	0.01	+	.	XP_001876676.1	71.25	640	155	11	456	1083	2	624	0	902	Ste20-like serine/threonine kinase [Laccaria bicolor S238N-H82]
g1087	11007	13633	0.3	-	.	XP_001876670.1	64.45	467	164	2	243	707	20	486	0	636	oligosaccharyl transferase alpha subunit [Laccaria bicolor S238N-H82]
g1088	13880	14266	0.27	+	.	XP_009543222.1	65.96	94	29	2	6	96	4	97	8e-32	114	hypothetical protein HETIRDRAFT_47727 [Heterobasidion irregulare TC 32-1]
g1089	14560	16390	0.9	-	.	XP_001876662.1	52.19	661	224	26	4	584	6	654	4e-173	515	predicted protein [Laccaria bicolor S238N-H82]
g1090	17708	20880	0.11	+	.	XP_003035616.1	42.35	307	139	6	77	370	13	294	2e-58	221	hypothetical protein SCHCODRAFT_104914 [Schizophyllum commune H4-8]
g1091	21213	23993	0.28	-	.	XP_007361376.1	27.48	615	345	17	197	718	281	887	5e-40	164	hypothetical protein DICSQDRAFT_78257 [Dichomitus squalens LYAD-421 SS1]
g1092	24108	26808	0.3	+	.	XP_007382266.1	39.88	504	240	16	1	446	1	499	2e-93	309	hypothetical protein PUNSTDRAFT_100511 [Punctularia strigosozonata HHB-11173 SS5]
g1093	27157	30568	0.18	-	.	XP_007365943.1	78.4	926	175	6	11	917	8	927	0	1453	hypothetical protein DICSQDRAFT_86464 [Dichomitus squalens LYAD-421 SS1]
g1094	30846	37031	0.07	-	.	XP_001884598.1	48.51	2146	759	89	1	1905	1	2041	0	1405	predicted protein [Laccaria bicolor S238N-H82]
g1095	37711	38040	0.27	+	.	XP_007386232.1	43.01	93	45	1	3	87	5	97	4e-17	78.2	hypothetical protein PUNSTDRAFT_105917 [Punctularia strigosozonata HHB-11173 SS5]
g1096	38799	39636	0.62	+	.	XP_006463279.1	38.12	160	56	7	28	183	32	152	5e-20	92.4	hypothetical protein AGABI2DRAFT_120099 [Agaricus bisporus var. bisporus H97]
g1097	39975	43541	0.42	-	.	XP_003037826.1	60.35	976	300	15	30	946	56	1003	0	1078	hypothetical protein SCHCODRAFT_62977 [Schizophyllum commune H4-8]
g1098	43687	44361	0.83	-	.	XP_012180853.1	53.85	156	64	2	58	207	1	154	9e-48	162	predicted protein [Fibroporia radiculosa]
g1099	810	1211	0.87	-	.	XP_007401876.1	39.82	113	66	2	18	129	114	225	3e-18	83.6	hypothetical protein PHACADRAFT_265530 [Phanerochaete carnosa HHB-10118-sp]
g1100	312	3525	0.14	+	.	XP_018282813.1	33.33	222	123	9	420	619	20	238	7e-21	101	amidohydrolase family protein [Cutaneotrichosporon oleaginosus]
g1102	7573	8402	0.93	-	.	XP_008045533.1	46.23	199	66	5	89	258	122	308	2e-41	151	signal recognition particle SRP19 subunit [Trametes versicolor FP-101664 SS1]
g1103	9328	9998	0.39	-	.	XP_003027489.1	30.69	101	66	3	15	111	59	159	0.0002	45.8	hypothetical protein SCHCODRAFT_237730 [Schizophyllum commune H4-8]
g1106	14395	15327	0.3	+	.	XP_003027478.1	25.56	133	90	3	8	138	66	191	0.0001	48.9	hypothetical protein SCHCODRAFT_237716 [Schizophyllum commune H4-8]
g1107	15554	17073	0.44	-	.	XP_007317524.1	63.24	487	156	6	4	470	5	488	0	603	glycoside hydrolase family 18 protein [Serpula lacrymans var. lacrymans S7.9]
g1108	17524	22969	0.01	+	.	XP_007321666.1	36.18	539	311	10	634	1146	22	553	2e-96	326	putative monooxygenase [Serpula lacrymans var. lacrymans S7.9]
g1109	23180	25784	0.04	-	.	XP_007321666.1	38.19	508	280	9	89	571	52	550	8e-102	327	putative monooxygenase [Serpula lacrymans var. lacrymans S7.9]
g1110	27007	31067	0.04	+	.	XP_009552380.1	47.78	293	142	4	688	977	15	299	7e-79	267	hypothetical protein HETIRDRAFT_461146 [Heterobasidion irregulare TC 32-1]
g1111	34382	35171	0.59	-	.	XP_007332933.1	62.5	192	72	0	1	192	1	192	1e-86	261	hypothetical protein AGABI1DRAFT_122646 [Agaricus bisporus var. burnettii JB137-S8]
g1112	35816	37748	0.13	+	.	XP_007363279.1	70.75	335	79	2	80	414	95	410	5e-156	460	cora-domain-containing protein [Dichomitus squalens LYAD-421 SS1]
g1113	39770	41069	0.1	+	.	XP_009550164.1	40.98	327	167	8	7	331	15	317	3e-73	237	hypothetical protein HETIRDRAFT_324885, partial [Heterobasidion irregulare TC 32-1]
[truncated: 9,192 more rows]

## Sheet: Table S3
Table S3. Predicted tRNA genes in the Flammulina elastica genome.
[truncated: 269 more rows]

[truncated: 12 more sheets: Table S4, Table S5, Table S6, Table S7, Table S8, Table S9, Table S10, Table S11, Table S12, Table S13, Table S14, Table S15]
